# Supplementary material for: Developing a SNOMED CT–Based Value Set to Document Symptoms and Diagnoses for Adverse Drug Events: Mixed Methods Study
Source: JMIR Med Inform. 2025 Jul 8;13:e70167. doi: 10.2196/70167 (PMC12262102; doi:10.2196/70167)
Supplement: Multimedia Appendix 2 [file medinform-v13-e70167-s002.xlsx]

## Sheet: Final Map_2024.09.25
Source code (MedDRA)	Source display (MedDRA)	Target code (SNOMED CT)	Target display (SNOMED CT)	Relationship type code	No Map	Status
10000059	abdominal discomfort	43364001	Abdominal discomfort (finding)	TARGET_EQUIVALENT	FALSE	MAPPED
10000060	abdominal distension	162068007	Abdominal distension symptom (finding)	TARGET_EQUIVALENT	FALSE	MAPPED
10000077	abdominal mass	271860004	Abdominal mass (finding)	TARGET_EQUIVALENT	FALSE	MAPPED
10000081	abdominal pain	21522001	Abdominal pain (finding)	TARGET_EQUIVALENT	FALSE	MAPPED
10000087	abdominal pain upper	83132003	Upper abdominal pain (finding)	TARGET_EQUIVALENT	FALSE	MAPPED
10000125	abnormal dreams	85418005	Dream disorder (finding)	TARGET_EQUIVALENT	FALSE	MAPPED
10000188	abnormal weight gain	161833006	Abnormal weight gain (finding)	TARGET_EQUIVALENT	FALSE	MAPPED
10000381	accidental overdose	1149223009	Accidental overdose (disorder)	TARGET_EQUIVALENT	FALSE	MAPPED
10000383	accidental poisoning	72431002	Accidental poisoning (disorder)	TARGET_EQUIVALENT	FALSE	MAPPED
10000486	acidosis	51387008	Acidosis (disorder)	TARGET_EQUIVALENT	FALSE	MAPPED
10000807	acute hiv infection	111880001	Acute human immunodeficiency virus infection (disorder)	TARGET_EQUIVALENT	FALSE	MAPPED
10000891	acute myocardial infarction	57054005	Acute myocardial infarction (disorder)	TARGET_EQUIVALENT	FALSE	MAPPED
10001022	acute psychosis	65971000052100	Acute psychosis (disorder)	TARGET_EQUIVALENT	FALSE	MAPPED
10001029	acute pulmonary edema	40541001	Acute pulmonary edema (disorder)	TARGET_EQUIVALENT	FALSE	MAPPED
10001052	acute respiratory distress syndrome	67782005	Acute respiratory distress syndrome (disorder)	TARGET_EQUIVALENT	FALSE	MAPPED
10001053	acute respiratory failure	65710008	Acute respiratory failure (disorder)	TARGET_EQUIVALENT	FALSE	MAPPED
10001299	adjustment disorder with mixed anxiety and depressed mood	782501005	Adjustment disorder with mixed anxiety and depressed mood (disorder)	TARGET_EQUIVALENT	FALSE	MAPPED
10001382	adrenal suppression	1217063004	Suppression of adrenal gland (disorder)	TARGET_EQUIVALENT	FALSE	MAPPED
10001488	aggression	61372001	Aggressive behavior (finding)	TARGET_EQUIVALENT	FALSE	MAPPED
10001497	agitation	24199005	Feeling agitated (finding)	TARGET_EQUIVALENT	FALSE	MAPPED
10001507	agranulocytosis	17182001	Agranulocytosis (disorder)	TARGET_EQUIVALENT	FALSE	MAPPED
10001540	akathisia	285145004	Akathisia (disorder)	TARGET_EQUIVALENT	FALSE	MAPPED
10001547	alanine aminotransferase abnormal	166646003	Alanine aminotransferase outside reference range (finding)	TARGET_EQUIVALENT	FALSE	MAPPED
10001551	alanine aminotransferase increased	409673008	Alanine aminotransferase above reference range (finding)	TARGET_EQUIVALENT	FALSE	MAPPED
10001584	alcohol abuse	15167005	Alcohol abuse (disorder)	TARGET_EQUIVALENT	FALSE	MAPPED
10001680	alkalosis	21420006	Alkalosis (disorder)	TARGET_EQUIVALENT	FALSE	MAPPED
10001854	altered state of consciousness	3006004	Disturbance of consciousness (finding)	TARGET_EQUIVALENT	FALSE	MAPPED
10002034	anemia	271737000	Anemia (disorder)	TARGET_EQUIVALENT	FALSE	MAPPED
10002065	anemia megaloblastic	53165003	Megaloblastic anemia (disorder)	TARGET_EQUIVALENT	FALSE	MAPPED
10002198	anaphylactic reaction	39579001	Anaphylaxis (disorder)	TARGET_EQUIVALENT	FALSE	MAPPED
10002199	anaphylactic shock	735173007	Shock due to anaphylaxis (disorder)	TARGET_EQUIVALENT	FALSE	MAPPED
10002368	anger	75408008	Feeling angry (finding)	TARGET_EQUIVALENT	FALSE	MAPPED
10002424	angioedema	41291007	Angioedema (disorder)	TARGET_EQUIVALENT	FALSE	MAPPED
10002528	anion gap increased	237854004	Increased anion gap (disorder)	TARGET_EQUIVALENT	FALSE	MAPPED
10002544	ankle fracture	16114001	Fracture of ankle (disorder)	TARGET_EQUIVALENT	FALSE	MAPPED
10002757	anticholinergic syndrome	292522009	Anticholinergic adverse reaction (disorder)	TARGET_NARROWER	FALSE	MAPPED
10002847	anuria	2472002	Anuria (finding)	TARGET_EQUIVALENT	FALSE	MAPPED
10002855	anxiety	48694002	Anxiety (finding)	TARGET_EQUIVALENT	FALSE	MAPPED
10002886	aortic aneurysm rupture	73067008	Ruptured aortic aneurysm (disorder)	TARGET_EQUIVALENT	FALSE	MAPPED
10002895	aortic dissection	308546005	Dissection of aorta (disorder)	TARGET_EQUIVALENT	FALSE	MAPPED
10002948	aphasia	87486003	Aphasia (finding)	TARGET_EQUIVALENT	FALSE	MAPPED
10002967	aplastic anemia	306058006	Aplastic anemia (disorder)	TARGET_EQUIVALENT	FALSE	MAPPED
10002974	apnea	1023001	Apnea (finding)	TARGET_EQUIVALENT	FALSE	MAPPED
10003041	application site erythema	863892004	Application site erythema (disorder)	TARGET_EQUIVALENT	FALSE	MAPPED
10003119	arrhythmia	698247007	Cardiac arrhythmia (disorder)	TARGET_EQUIVALENT	FALSE	MAPPED
10003178	arterial thrombosis	65198009	Arterial thrombosis (disorder)	TARGET_EQUIVALENT	FALSE	MAPPED
10003239	arthralgia	57676002	Joint pain (finding)	TARGET_EQUIVALENT	FALSE	MAPPED
10003246	arthritis	3723001	Arthritis (disorder)	TARGET_EQUIVALENT	FALSE	MAPPED
10003267	arthritis reactive	201736002	Reactive arthritis (disorder)	TARGET_EQUIVALENT	FALSE	MAPPED
10003445	ascites	389026000	Ascites (disorder)	TARGET_EQUIVALENT	FALSE	MAPPED
10003481	aspartate aminotransferase increased	166669000	Aspartate aminotransferase serum level above reference range (finding)	TARGET_EQUIVALENT	FALSE	MAPPED
10003504	aspiration	413585005	Aspiration into respiratory tract (finding)	TARGET_EQUIVALENT	FALSE	MAPPED
10003549	asthenia	13791008	Asthenia (finding)	TARGET_EQUIVALENT	FALSE	MAPPED
10003553	asthma	195967001	Asthma (disorder)	TARGET_EQUIVALENT	FALSE	MAPPED
10003581	asymptomatic hiv infection	91947003	Asymptomatic human immunodeficiency virus infection (disorder)	TARGET_EQUIVALENT	FALSE	MAPPED
10003591	ataxia	20262006	Ataxia (finding)	TARGET_EQUIVALENT	FALSE	MAPPED
10003658	atrial fibrillation	49436004	Atrial fibrillation (disorder)	TARGET_EQUIVALENT	FALSE	MAPPED
10003662	atrial flutter	5370000	Atrial flutter (disorder)	TARGET_EQUIVALENT	FALSE	MAPPED
10003668	atrial tachycardia	276796006	Atrial tachycardia (disorder)	TARGET_EQUIVALENT	FALSE	MAPPED
10003671	atrioventricular block	233917008	Atrioventricular block (disorder)	TARGET_EQUIVALENT	FALSE	MAPPED
10003673	atrioventricular block complete	27885002	Complete atrioventricular block (disorder)	TARGET_EQUIVALENT	FALSE	MAPPED
10003674	atrioventricular block first degree	270492004	First degree atrioventricular block (disorder)	TARGET_EQUIVALENT	FALSE	MAPPED
10003677	atrioventricular block second degree	195042002	Second degree atrioventricular block (disorder)	TARGET_EQUIVALENT	FALSE	MAPPED
10003778	auditory disorder	362989003	Auditory dysfunction (disorder)	TARGET_EQUIVALENT	FALSE	MAPPED
10003988	back pain	161891005	Backache (finding)	TARGET_EQUIVALENT	FALSE	MAPPED
10003997	bacteremia	5758002	Bacteremia (finding)	TARGET_EQUIVALENT	FALSE	MAPPED
10004207	behaviour disorder	25786006	Abnormal behavior (finding)	TARGET_EQUIVALENT	FALSE	MAPPED
10004223	bell's palsy	193093009	Bell's palsy (disorder)	TARGET_EQUIVALENT	FALSE	MAPPED
10004663	biliary colic	37389005	Biliary colic (finding)	TARGET_EQUIVALENT	FALSE	MAPPED
10004891	biopsy tongue	365855009	Biopsy finding (finding)	TARGET_BROADER	FALSE	MAPPED
10004939	bipolar i disorder	371596008	Bipolar I disorder (disorder)	TARGET_EQUIVALENT	FALSE	MAPPED
10005139	bleeding time normal	165562007	Coagulation/bleeding tests normal (finding)	TARGET_EQUIVALENT	FALSE	MAPPED
10005184	blindness transient	83785004	Transient blindness (disorder)	TARGET_EQUIVALENT	FALSE	MAPPED
10005191	blister	417237009	Blister of skin AND/OR mucosa (disorder)	TARGET_EQUIVALENT	FALSE	MAPPED
10005464	blood creatine increased	166717003	Serum creatinine above reference range (finding)	TARGET_EQUIVALENT	FALSE	MAPPED
10005483	blood creatinine increased	166717003	Serum creatinine above reference range (finding)	TARGET_EQUIVALENT	FALSE	MAPPED
10005635	blood lactic acid increased	7501002	Lactic acid level above reference range (finding)	TARGET_EQUIVALENT	FALSE	MAPPED
10005750	blood pressure increased	24184005	Increased blood pressure (finding)	TARGET_EQUIVALENT	FALSE	MAPPED
10005800	blood sodium abnormal	166693005	Serum sodium level outside reference range (finding)	TARGET_EQUIVALENT	FALSE	MAPPED
10005839	blood triglycerides increased	166848004	Serum triglycerides above reference range (finding)	TARGET_EQUIVALENT	FALSE	MAPPED
10005911	body temperature increased	50177009	Body temperature above reference range (finding)	TARGET_EQUIVALENT	FALSE	MAPPED
10006002	bone pain	12584003	Bone pain (finding)	TARGET_EQUIVALENT	FALSE	MAPPED
10006093	bradycardia	48867003	Bradycardia (finding)	TARGET_EQUIVALENT	FALSE	MAPPED
10006100	bradykinesia	399317006	Bradykinesia (finding)	TARGET_EQUIVALENT	FALSE	MAPPED
10006126	brain herniation	49453006	Cerebral herniation (disorder)	TARGET_EQUIVALENT	FALSE	MAPPED
10006298	breast pain	53430007	Pain of breast (finding)	TARGET_EQUIVALENT	FALSE	MAPPED
10006438	bronchial irritation	897306006	Bronchial irritation (finding)	TARGET_EQUIVALENT	FALSE	MAPPED
10006482	bronchospasm	4386001	Bronchospasm (finding)	TARGET_EQUIVALENT	FALSE	MAPPED
10006578	bundle branch block	6374002	Bundle branch block (disorder)	TARGET_EQUIVALENT	FALSE	MAPPED
10006784	burning sensation	90673000	Burning sensation (finding)	TARGET_EQUIVALENT	FALSE	MAPPED
10006825	c-reactive protein increased	5571000124103	C-reactive protein above reference range (finding)	TARGET_EQUIVALENT	FALSE	MAPPED
10007196	capillary leak syndrome	87730004	Capillary leak syndrome (disorder)	TARGET_EQUIVALENT	FALSE	MAPPED
10007515	cardiac arrest	410429000	Cardiac arrest (disorder)	TARGET_EQUIVALENT	FALSE	MAPPED
10007554	cardiac failure	84114007	Heart failure (disorder)	TARGET_EQUIVALENT	FALSE	MAPPED
10007556	cardiac failure acute	56675007	Acute heart failure (disorder)	TARGET_EQUIVALENT	FALSE	MAPPED
10007559	cardiac failure congestive	42343007	Congestive heart failure (disorder)	TARGET_EQUIVALENT	FALSE	MAPPED
10007625	cardiogenic shock	89138009	Cardiogenic shock (disorder)	TARGET_EQUIVALENT	FALSE	MAPPED
10007882	cellulitis	128045006	Cellulitis (disorder)	TARGET_EQUIVALENT	FALSE	MAPPED
10008111	cerebral hemorrhage	274100004	Cerebral hemorrhage (disorder)	TARGET_EQUIVALENT	FALSE	MAPPED
10008138	cerebral venous thrombosis	95455008	Thrombosis of cerebral veins (disorder)	TARGET_EQUIVALENT	FALSE	MAPPED
10008190	cerebrovascular accident	230690007	Cerebrovascular accident (disorder)	TARGET_EQUIVALENT	FALSE	MAPPED
10008469	chest discomfort	279084009	Chest discomfort (finding)	TARGET_EQUIVALENT	FALSE	MAPPED
10008479	chest pain	29857009	Chest pain (finding)	TARGET_EQUIVALENT	FALSE	MAPPED
10008531	chills	43724002	Chill (finding)	TARGET_EQUIVALENT	FALSE	MAPPED
10008589	choking	249489001	Choking (finding)	TARGET_EQUIVALENT	FALSE	MAPPED
10009033	chronic obstructive pulmonary disease	13645005	Chronic obstructive pulmonary disease (disorder)	TARGET_EQUIVALENT	FALSE	MAPPED
10009192	circulatory collapse	27942005	Shock (disorder)	TARGET_EQUIVALENT	FALSE	MAPPED
10009346	clonus	36649002	Clonus (finding)	TARGET_EQUIVALENT	FALSE	MAPPED
10009657	clostridium difficile colitis	423590009	Clostridium difficile colitis (disorder)	TARGET_EQUIVALENT	FALSE	MAPPED
10009799	coagulation time prolonged	123787003	Blood coagulation disorder with prolonged coagulation time (disorder)	TARGET_EQUIVALENT	FALSE	MAPPED
10009802	coagulopathy	64779008	Blood coagulation disorder (disorder)	TARGET_EQUIVALENT	FALSE	MAPPED
10009887	colitis	64226004	Colitis (disorder)	TARGET_EQUIVALENT	FALSE	MAPPED
10009895	colitis ischemic	30588004	Ischemic colitis (disorder)	TARGET_EQUIVALENT	FALSE	MAPPED
10009900	colitis ulcerative	64766004	Ulcerative colitis (disorder)	TARGET_EQUIVALENT	FALSE	MAPPED
10010214	compression fracture	443395009	Compression fracture (disorder)	TARGET_EQUIVALENT	FALSE	MAPPED
10010305	confusional state	286933003	Confusional state (disorder)	TARGET_EQUIVALENT	FALSE	MAPPED
10010741	conjunctivitis	9826008	Conjunctivitis (disorder)	TARGET_EQUIVALENT	FALSE	MAPPED
10010774	constipation	14760008	Constipation (finding)	TARGET_EQUIVALENT	FALSE	MAPPED
10011039	corneal perforation	74895004	Perforation of cornea (disorder)	TARGET_EQUIVALENT	FALSE	MAPPED
10011078	coronary artery disease	53741008	Coronary arteriosclerosis (disorder)	TARGET_EQUIVALENT	FALSE	MAPPED
10011198	cortisol decreased	131081008	Cortisol level below reference range (finding)	TARGET_EQUIVALENT	FALSE	MAPPED
10011224	cough	49727002	Cough (finding)	TARGET_EQUIVALENT	FALSE	MAPPED
10011372	creatinine renal clearance decreased	83096004	Decreased renal clearance (finding)	TARGET_EQUIVALENT	FALSE	MAPPED
10011655	cushingoid	608826000	Cushing phenomenon (disorder)	TARGET_EQUIVALENT	FALSE	MAPPED
10011891	deafness neurosensory	60700002	Sensorineural hearing loss (disorder)	TARGET_EQUIVALENT	FALSE	MAPPED
10011906	death	419620001	Death (event)	TARGET_EQUIVALENT	FALSE	MAPPED
10012174	dehydration	34095006	Dehydration (disorder)	TARGET_EQUIVALENT	FALSE	MAPPED
10012218	delirium	2776000	Delirium (disorder)	TARGET_EQUIVALENT	FALSE	MAPPED
10012239	delusion	2073000	Delusions (finding)	TARGET_EQUIVALENT	FALSE	MAPPED
10012244	delusion of reference	41189006	Ideas of reference (finding)	TARGET_EQUIVALENT	FALSE	MAPPED
10012267	dementia	52448006	Dementia (disorder)	TARGET_EQUIVALENT	FALSE	MAPPED
10012373	depressed level of consciousness	443371007	Decreased level of consciousness (finding)	TARGET_EQUIVALENT	FALSE	MAPPED
10012374	depressed mood	366979004	Depressed mood (finding)	TARGET_EQUIVALENT	FALSE	MAPPED
10012378	depression	35489007	Depressive disorder (disorder)	TARGET_EQUIVALENT	FALSE	MAPPED
10012431	dermatitis	703938007	Inflammatory dermatosis (disorder)	TARGET_EQUIVALENT	FALSE	MAPPED
10012441	dermatitis bullous	7231009	Bullous dermatosis (disorder)	TARGET_EQUIVALENT	FALSE	MAPPED
10012599	diabetes insipidus	15771004	Diabetes insipidus (disorder)	TARGET_EQUIVALENT	FALSE	MAPPED
10012601	diabetes mellitus	73211009	Diabetes mellitus (disorder)	TARGET_EQUIVALENT	FALSE	MAPPED
10012607	diabetes mellitus inadequate control	268519009	Diabetic - poor control (finding)	TARGET_EQUIVALENT	FALSE	MAPPED
10012671	diabetic ketoacidosis	420422005	Ketoacidosis due to diabetes mellitus (disorder)	TARGET_EQUIVALENT	FALSE	MAPPED
10012735	diarrhea	62315008	Diarrhea (finding)	TARGET_EQUIVALENT	FALSE	MAPPED
10012741	diarrhea hemorrhagic	95545007	Hemorrhagic diarrhea (disorder)	TARGET_EQUIVALENT	FALSE	MAPPED
10012742	diarrhea infectious	19213003	Infectious diarrheal disease (disorder)	TARGET_EQUIVALENT	FALSE	MAPPED
10013036	diplopia	24982008	Diplopia (disorder)	TARGET_EQUIVALENT	FALSE	MAPPED
10013142	disinhibition	40662008	Disinhibition, function (observable entity)	TARGET_EQUIVALENT	FALSE	MAPPED
10013395	disorientation	62476001	Disorientated (finding)	TARGET_EQUIVALENT	FALSE	MAPPED
10013538	diverticulitis	307496006	Diverticulitis (disorder)	TARGET_EQUIVALENT	FALSE	MAPPED
10013573	dizziness	404640003	Dizziness (finding)	TARGET_EQUIVALENT	FALSE	MAPPED
10013578	dizziness postural	103017008	Postural dizziness (finding)	TARGET_EQUIVALENT	FALSE	MAPPED
10013642	drooling	62718007	Dribbling from mouth (finding)	TARGET_EQUIVALENT	FALSE	MAPPED
10013687	drug eruption	28926001	Eruption caused by drug (disorder)	TARGET_EQUIVALENT	FALSE	MAPPED
10013710	drug interaction	79899007	Drug interaction (finding)	TARGET_EQUIVALENT	FALSE	MAPPED
10013753	drug withdrawal headache	43242008	Drug withdrawal headache (finding)	TARGET_EQUIVALENT	FALSE	MAPPED
10013754	drug withdrawal syndrome	1254795002	Substance withdrawal syndrome (disorder)	TARGET_EQUIVALENT	FALSE	MAPPED
10013781	dry mouth	87715008	Xerostomia (disorder)	TARGET_EQUIVALENT	FALSE	MAPPED
10013786	dry skin	52475004	Xeroderma (disorder)	TARGET_EQUIVALENT	FALSE	MAPPED
10013832	duodenal perforation	270909006	Duodenal perforation (disorder)	TARGET_EQUIVALENT	FALSE	MAPPED
10013836	duodenal ulcer	51868009	Ulcer of duodenum (disorder)	TARGET_EQUIVALENT	FALSE	MAPPED
10013839	duodenal ulcer hemorrhage	27281001	Duodenal ulcer with hemorrhage (disorder)	TARGET_EQUIVALENT	FALSE	MAPPED
10013849	duodenal ulcer perforation	88968005	Duodenal ulcer with perforation (disorder)	TARGET_EQUIVALENT	FALSE	MAPPED
10013864	duodenitis	72007001	Duodenitis (disorder)	TARGET_EQUIVALENT	FALSE	MAPPED
10013887	dysarthria	8011004	Dysarthria (finding)	TARGET_EQUIVALENT	FALSE	MAPPED
10013916	dyskinesia	9748009	Dyskinesia (finding)	TARGET_EQUIVALENT	FALSE	MAPPED
10013946	dyspepsia	162031009	Indigestion (finding)	TARGET_EQUIVALENT	FALSE	MAPPED
10013950	dysphagia	40739000	Dysphagia (disorder)	TARGET_EQUIVALENT	FALSE	MAPPED
10013968	dyspnea	267036007	Dyspnea (finding)	TARGET_EQUIVALENT	FALSE	MAPPED
10013969	dyspnea at rest	161941007	Dyspnea at rest (finding)	TARGET_EQUIVALENT	FALSE	MAPPED
10013971	dyspnea exertional	60845006	Dyspnea on exertion (finding)	TARGET_EQUIVALENT	FALSE	MAPPED
10013983	dystonia	15802004	Dystonia (disorder)	TARGET_EQUIVALENT	FALSE	MAPPED
10013990	dysuria	49650001	Dysuria (finding)	TARGET_EQUIVALENT	FALSE	MAPPED
10014025	ear swelling	300874009	Swelling of ear (finding)	TARGET_EQUIVALENT	FALSE	MAPPED
10014385	electrocardiogram qt interval	365417009	Finding of electrocardiogram QT interval (finding)	TARGET_EQUIVALENT	FALSE	MAPPED
10014387	electrocardiogram qt prolonged	111975006	Prolonged QT interval (finding)	TARGET_EQUIVALENT	FALSE	MAPPED
10014415	electrolyte depletion	18829008	Depletion of electrolyte (disorder)	TARGET_EQUIVALENT	FALSE	MAPPED
10014418	electrolyte imbalance	105593004	Electrolyte imbalance (disorder)	TARGET_EQUIVALENT	FALSE	MAPPED
10014498	embolic stroke	371041009	Embolic stroke (disorder)	TARGET_EQUIVALENT	FALSE	MAPPED
10014581	encephalitis	45170000	Encephalitis (disorder)	TARGET_EQUIVALENT	FALSE	MAPPED
10014625	encephalopathy	81308009	Disorder of brain (disorder)	TARGET_EQUIVALENT	FALSE	MAPPED
10014820	endoscopy upper gastrointestinal tract abnormal	442182001	Imaging of gastrointestinal tract abnormal (finding)	TARGET_BROADER	FALSE	MAPPED
10014866	enteritis	64613007	Inflammation of small intestine (disorder)	TARGET_EQUIVALENT	FALSE	MAPPED
10014893	enterocolitis	43752006	Inflammation of small intestine and colon (disorder)	TARGET_EQUIVALENT	FALSE	MAPPED
10014941	eosinophil count	365601007	Finding of eosinophil count (finding)	TARGET_EQUIVALENT	FALSE	MAPPED
10014945	eosinophil count increased	386789004	Eosinophil count above reference range (finding)	TARGET_EQUIVALENT	FALSE	MAPPED
10014950	eosinophilia	386789004	Eosinophil count above reference range (finding)	TARGET_EQUIVALENT	FALSE	MAPPED
10014962	eosinophilic pneumonia	367542003	Pulmonary eosinophilia (disorder)	TARGET_EQUIVALENT	FALSE	MAPPED
10015037	epilepsy	84757009	Epilepsy (disorder)	TARGET_EQUIVALENT	FALSE	MAPPED
10015090	epistaxis	249366005	Bleeding from nose (finding)	TARGET_EQUIVALENT	FALSE	MAPPED
10015150	erythema	247441003	Erythema (finding)	TARGET_EQUIVALENT	FALSE	MAPPED
10015218	erythema multiforme	36715001	Erythema multiforme (disorder)	TARGET_EQUIVALENT	FALSE	MAPPED
10015496	essential tremor	609558009	Essential tremor (disorder)	TARGET_EQUIVALENT	FALSE	MAPPED
10015832	extrapyramidal disorder	76349003	Extrapyramidal disease (disorder)	TARGET_EQUIVALENT	FALSE	MAPPED
10015943	eye inflammation	128295000	Inflammatory disorder of the eye (disorder)	TARGET_EQUIVALENT	FALSE	MAPPED
10015967	eye swelling	45177002	Swelling of structure of eye (finding)	TARGET_EQUIVALENT	FALSE	MAPPED
10016029	face edema	445088006	Edema of face (finding)	TARGET_EQUIVALENT	FALSE	MAPPED
10016165	failure to thrive	54840006	Failure to thrive (disorder)	TARGET_EQUIVALENT	FALSE	MAPPED
10016173	fall	161898004	Fall (finding)	TARGET_EQUIVALENT	FALSE	MAPPED
10016207	familial mediterranean fever	12579009	Familial Mediterranean fever (disorder)	TARGET_EQUIVALENT	FALSE	MAPPED
10016256	fatigue	84229001	Fatigue (finding)	TARGET_EQUIVALENT	FALSE	MAPPED
10016288	febrile neutropenia	409089005	Febrile neutropenia (disorder)	TARGET_EQUIVALENT	FALSE	MAPPED
10016454	femur fracture	71620000	Fracture of femur (disorder)	TARGET_EQUIVALENT	FALSE	MAPPED
10016642	fibrosis	112674009	Fibrosis (morphologic abnormality)	TARGET_EQUIVALENT	FALSE	MAPPED
10016741	fixed eruption	73692007	Fixed drug eruption (disorder)	TARGET_NARROWER	FALSE	MAPPED
10016807	fluid retention	43498006	Body fluid retention (finding)	TARGET_EQUIVALENT	FALSE	MAPPED
10016825	flushing	238810007	Flushing (disorder)	TARGET_EQUIVALENT	FALSE	MAPPED
10016970	foot fracture	15574005	Fracture of foot (disorder)	TARGET_EQUIVALENT	FALSE	MAPPED
10017068	fournier's gangrene	398318005	Fournier's gangrene (disorder)	TARGET_EQUIVALENT	FALSE	MAPPED
10017076	fracture	125605004	Fracture of bone (disorder)	TARGET_EQUIVALENT	FALSE	MAPPED
10017367	frequent bowel movements	300381009	Frequent defecation (finding)	TARGET_EQUIVALENT	FALSE	MAPPED
10017577	gait disturbance	22325002	Abnormal gait (finding)	TARGET_EQUIVALENT	FALSE	MAPPED
10017600	galactorrhea	78622004	Galactorrhea not associated with childbirth (disorder)	TARGET_EQUIVALENT	FALSE	MAPPED
10017693	gamma-glutamyltransferase increased	274782002	Gamma-glutamyl transferase above reference range (finding)	TARGET_EQUIVALENT	FALSE	MAPPED
10017788	gastric hemorrhage	61401005	Gastric hemorrhage (disorder)	TARGET_EQUIVALENT	FALSE	MAPPED
10017822	gastric ulcer	397825006	Gastric ulcer (disorder)	TARGET_EQUIVALENT	FALSE	MAPPED
10017826	gastric ulcer hemorrhage	15902003	Gastric ulcer with hemorrhage (disorder)	TARGET_EQUIVALENT	FALSE	MAPPED
10017835	gastric ulcer perforation	9829001	Gastric ulcer with perforation (disorder)	TARGET_EQUIVALENT	FALSE	MAPPED
10017853	gastritis	4556007	Gastritis (disorder)	TARGET_EQUIVALENT	FALSE	MAPPED
10017885	gastroesophageal reflux disease	235595009	Gastroesophageal reflux disease (disorder)	TARGET_EQUIVALENT	FALSE	MAPPED
10017886	gastroduodenal ulcer	13200003	Peptic ulcer (disorder)	TARGET_EQUIVALENT	FALSE	MAPPED
10017888	gastroenteritis	25374005	Inflammation of stomach and intestine (disorder)	TARGET_EQUIVALENT	FALSE	MAPPED
10017944	gastrointestinal disorder	119292006	Disorder of gastrointestinal tract (disorder)	TARGET_EQUIVALENT	FALSE	MAPPED
10017955	gastrointestinal hemorrhage	74474003	Gastrointestinal hemorrhage (disorder)	TARGET_EQUIVALENT	FALSE	MAPPED
10017999	gastrointestinal pain	21522001	Abdominal pain (finding)	TARGET_INEXACT	FALSE	MAPPED
10018001	gastrointestinal perforation	51875005	Gastrointestinal perforation (disorder)	TARGET_EQUIVALENT	FALSE	MAPPED
10018100	generalised tonic-clonic seizure	1217209006	Generalized onset tonic-clonic epileptic seizure (finding)	TARGET_EQUIVALENT	FALSE	MAPPED
10018143	genital candidiasis	111904009	Candidiasis of urogenital site (disorder)	TARGET_EQUIVALENT	FALSE	MAPPED
10018175	genital rash	442279002	Rash of genitalia (disorder)	TARGET_EQUIVALENT	FALSE	MAPPED
10018250	giant cell arteritis	414341000	Giant cell arteritis (disorder)	TARGET_EQUIVALENT	FALSE	MAPPED
10018276	gingival bleeding	86276007	Bleeding gums (finding)	TARGET_EQUIVALENT	FALSE	MAPPED
10018364	glomerulonephritis	36171008	Glomerulonephritis (disorder)	TARGET_EQUIVALENT	FALSE	MAPPED
10018641	gouty tophus	402469004	Tophus co-occurrent and due to gout (disorder)	TARGET_EQUIVALENT	FALSE	MAPPED
10018651	graft versus host disease	234646005	Graft-versus-host disease (disorder)	TARGET_EQUIVALENT	FALSE	MAPPED
10018767	guillain-barre syndrome	40956001	Guillain-Barré syndrome (disorder)	TARGET_EQUIVALENT	FALSE	MAPPED
10018800	gynecomastia	4754008	Gynecomastia (disorder)	TARGET_EQUIVALENT	FALSE	MAPPED
10018829	hemarthrosis	81808003	Hemarthrosis (disorder)	TARGET_EQUIVALENT	FALSE	MAPPED
10018830	hematemesis	8765009	Hematemesis (disorder)	TARGET_EQUIVALENT	FALSE	MAPPED
10018836	hematochezia	405729008	Hematochezia (finding)	TARGET_EQUIVALENT	FALSE	MAPPED
10018852	hematoma	385494008	Hematoma (disorder)	TARGET_EQUIVALENT	FALSE	MAPPED
10018867	hematuria	34436003	Blood in urine (finding)	TARGET_EQUIVALENT	FALSE	MAPPED
10018916	hemolytic anemia	61261009	Hemolytic anemia (disorder)	TARGET_EQUIVALENT	FALSE	MAPPED
10018964	hemoptysis	66857006	Hemoptysis (finding)	TARGET_EQUIVALENT	FALSE	MAPPED
10018985	hemorrhage intracranial	1386000	Intracranial hemorrhage (disorder)	TARGET_EQUIVALENT	FALSE	MAPPED
10019016	hemorrhagic stroke	230706003	Hemorrhagic cerebral infarction (disorder)	TARGET_EQUIVALENT	FALSE	MAPPED
10019027	hemothorax	31892009	Hemothorax (disorder)	TARGET_EQUIVALENT	FALSE	MAPPED
10019063	hallucination	7011001	Hallucinations (finding)	TARGET_EQUIVALENT	FALSE	MAPPED
10019070	hallucination, auditory	45150006	Auditory hallucinations (finding)	TARGET_EQUIVALENT	FALSE	MAPPED
10019075	hallucination, visual	64269007	Visual hallucinations (finding)	TARGET_EQUIVALENT	FALSE	MAPPED
10019079	hallucinations, mixed	7011001	Hallucinations (finding)	TARGET_BROADER	FALSE	MAPPED
10019133	hangover	32553006	Hangover (finding)	TARGET_EQUIVALENT	FALSE	MAPPED
10019211	headache	25064002	Headache (finding)	TARGET_EQUIVALENT	FALSE	MAPPED
10019300	heart rate abnormal	361135004	Abnormal cardiac rate (finding)	TARGET_EQUIVALENT	FALSE	MAPPED
10019301	heart rate decreased	42177007	Pulse slow (finding)	TARGET_EQUIVALENT	FALSE	MAPPED
10019641	hepatic cirrhosis	19943007	Cirrhosis of liver (disorder)	TARGET_EQUIVALENT	FALSE	MAPPED
10019660	hepatic encephalopathy	13920009	Hepatic encephalopathy (disorder)	TARGET_EQUIVALENT	FALSE	MAPPED
10019663	hepatic failure	59927004	Hepatic failure (disorder)	TARGET_EQUIVALENT	FALSE	MAPPED
10019670	hepatic function abnormal	75183008	Abnormal liver function (finding)	TARGET_EQUIVALENT	FALSE	MAPPED
10019717	hepatitis	128241005	Inflammatory disease of liver (disorder)	TARGET_EQUIVALENT	FALSE	MAPPED
10019727	hepatitis acute	37871000	Acute hepatitis (disorder)	TARGET_EQUIVALENT	FALSE	MAPPED
10019754	hepatitis cholestatic	95556007	Cholestatic hepatitis (disorder)	TARGET_EQUIVALENT	FALSE	MAPPED
10019837	hepatocellular injury	419616000	Hepatocellular liver damage (disorder)	TARGET_EQUIVALENT	FALSE	MAPPED
10019851	hepatotoxicity	197354009	Toxic liver disease (disorder)	TARGET_EQUIVALENT	FALSE	MAPPED
10020039	hiccups	65958008	Hiccoughs (finding)	TARGET_EQUIVALENT	FALSE	MAPPED
10020100	hip fracture	700097003	Fracture of bone of hip region (disorder)	TARGET_EQUIVALENT	FALSE	MAPPED
10020161	hiv infection	86406008	Human immunodeficiency virus infection (disorder)	TARGET_EQUIVALENT	FALSE	MAPPED
10020571	hyperaldosteronism	88213004	Aldosteronism (disorder)	TARGET_EQUIVALENT	FALSE	MAPPED
10020575	hyperammonemia	9360008	Hyperammonemia (disorder)	TARGET_EQUIVALENT	FALSE	MAPPED
10020583	hypercalcemia	66931009	Hypercalcemia (disorder)	TARGET_EQUIVALENT	FALSE	MAPPED
10020584	hypercalcemia of malignancy	47709007	Humoral hypercalcemia of malignancy (disorder)	TARGET_EQUIVALENT	FALSE	MAPPED
10020635	hyperglycemia	80394007	Hyperglycemia (disorder)	TARGET_EQUIVALENT	FALSE	MAPPED
10020642	hyperhidrosis	312230002	Hyperhidrosis (disorder)	TARGET_EQUIVALENT	FALSE	MAPPED
10020646	hyperkalemia	14140009	Hyperkalemia (disorder)	TARGET_EQUIVALENT	FALSE	MAPPED
10020669	hypermagnesemia	66978005	Hypermagnesemia (disorder)	TARGET_EQUIVALENT	FALSE	MAPPED
10020679	hypernatremia	771115008	Hypernatremia (disorder)	TARGET_EQUIVALENT	FALSE	MAPPED
10020705	hyperparathyroidism	66999008	Hyperparathyroidism (disorder)	TARGET_EQUIVALENT	FALSE	MAPPED
10020737	hyperprolactinemia	237662005	Hyperprolactinemia (disorder)	TARGET_EQUIVALENT	FALSE	MAPPED
10020741	hyperpyrexia	409702008	Hyperpyrexia (finding)	TARGET_EQUIVALENT	FALSE	MAPPED
10020745	hyperreflexia	86854008	Hyperreflexia (finding)	TARGET_EQUIVALENT	FALSE	MAPPED
10020772	hypertension	38341003	Hypertensive disorder, systemic arterial (disorder)	TARGET_EQUIVALENT	FALSE	MAPPED
10020802	hypertensive crisis	706882009	Hypertensive crisis (disorder)	TARGET_EQUIVALENT	FALSE	MAPPED
10020843	hyperthermia	1197782006	Hyperthermia (disorder)	TARGET_EQUIVALENT	FALSE	MAPPED
10020850	hyperthyroidism	34486009	Hyperthyroidism (disorder)	TARGET_EQUIVALENT	FALSE	MAPPED
10020869	hypertriglyceridemia	302870006	Hypertriglyceridemia (disorder)	TARGET_EQUIVALENT	FALSE	MAPPED
10020903	hyperuricemia	35885006	Hyperuricemia (disorder)	TARGET_EQUIVALENT	FALSE	MAPPED
10020910	hyperventilation	68978004	Hyperventilation (finding)	TARGET_EQUIVALENT	FALSE	MAPPED
10020919	hypervolemia	21639008	Hypervolemia (finding)	TARGET_EQUIVALENT	FALSE	MAPPED
10020947	hypocalcemia	5291005	Hypocalcemia (disorder)	TARGET_EQUIVALENT	FALSE	MAPPED
10020955	hypochloremia	10399008	Hypochloremia (disorder)	TARGET_EQUIVALENT	FALSE	MAPPED
10020993	hypoglycemia	302866003	Hypoglycemia (disorder)	TARGET_EQUIVALENT	FALSE	MAPPED
10020997	hypoglycemia unawareness	170766006	Loss of hypoglycemic warning due to diabetes mellitus (disorder)	TARGET_EQUIVALENT	FALSE	MAPPED
10021013	hypohidrosis	45004005	Hypohidrosis (disorder)	TARGET_EQUIVALENT	FALSE	MAPPED
10021015	hypokalemia	43339004	Hypokalemia (disorder)	TARGET_EQUIVALENT	FALSE	MAPPED
10021027	hypomagnesemia	190855004	Hypomagnesemia (disorder)	TARGET_EQUIVALENT	FALSE	MAPPED
10021036	hyponatremia	89627008	Hyponatremia (finding)	TARGET_EQUIVALENT	FALSE	MAPPED
10021058	hypophosphatemia	4996001	Hypophosphatemia (disorder)	TARGET_EQUIVALENT	FALSE	MAPPED
10021097	hypotension	45007003	Low blood pressure (disorder)	TARGET_EQUIVALENT	FALSE	MAPPED
10021113	hypothermia	386689009	Hypothermia (finding)	TARGET_EQUIVALENT	FALSE	MAPPED
10021114	hypothyroidism	40930008	Hypothyroidism (disorder)	TARGET_EQUIVALENT	FALSE	MAPPED
10021133	hypoventilation	31515003	Hypoventilation (finding)	TARGET_EQUIVALENT	FALSE	MAPPED
10021137	hypovolemia	816082000	Hypovolemia (finding)	TARGET_EQUIVALENT	FALSE	MAPPED
10021138	hypovolemic shock	39419009	Hypovolemic shock (disorder)	TARGET_EQUIVALENT	FALSE	MAPPED
10021143	hypoxia	389086002	Hypoxia (disorder)	TARGET_EQUIVALENT	FALSE	MAPPED
10021639	incontinence	48340000	Incontinence (finding)	TARGET_EQUIVALENT	FALSE	MAPPED
10021688	increased tendency to bruise	424131007	Easy bruising (finding)	TARGET_EQUIVALENT	FALSE	MAPPED
10022052	injection site bruising	95401009	Injection site bruising (disorder)	TARGET_EQUIVALENT	FALSE	MAPPED
10022437	insomnia	193462001	Insomnia (disorder)	TARGET_EQUIVALENT	FALSE	MAPPED
10022523	intentional overdose	1149224003	Intentional overdose (disorder)	TARGET_EQUIVALENT	FALSE	MAPPED
10022594	international normalised ratio decreased	1285280000	International normalized ratio below reference range (finding)	TARGET_EQUIVALENT	FALSE	MAPPED
10022595	international normalized ratio increased	313341008	International normalized ratio above reference range (finding)	TARGET_EQUIVALENT	FALSE	MAPPED
10022611	interstitial lung disease	233703007	Interstitial lung disease (disorder)	TARGET_EQUIVALENT	FALSE	MAPPED
10022698	intestinal pseudo-obstruction	235825006	Pseudo-obstruction of intestine (disorder)	TARGET_EQUIVALENT	FALSE	MAPPED
10022773	intracranial pressure increased	271719001	Raised intracranial pressure (finding)	TARGET_EQUIVALENT	FALSE	MAPPED
10022840	intraventricular hemorrhage	23276006	Ventricular hemorrhage (disorder)	TARGET_EQUIVALENT	FALSE	MAPPED
10022998	irritability	55929007	Feeling irritable (finding)	TARGET_EQUIVALENT	FALSE	MAPPED
10023126	jaundice	18165001	Jaundice (finding)	TARGET_EQUIVALENT	FALSE	MAPPED
10023230	joint stiffness	84445001	Joint stiffness (finding)	TARGET_EQUIVALENT	FALSE	MAPPED
10023232	joint swelling	271771009	Joint swelling (finding)	TARGET_EQUIVALENT	FALSE	MAPPED
10023391	ketosis	2538008	Ketosis (disorder)	TARGET_EQUIVALENT	FALSE	MAPPED
10023392	ketosis-prone diabetes mellitus	890171006	Ketosis-prone diabetes mellitus (disorder)	TARGET_EQUIVALENT	FALSE	MAPPED
10023434	kidney rupture	30124006	Rupture of kidney (disorder)	TARGET_EQUIVALENT	FALSE	MAPPED
10023676	lactic acidosis	91273001	Lactic acidosis (disorder)	TARGET_EQUIVALENT	FALSE	MAPPED
10023681	lactose intolerance	782415009	Intolerance to lactose (finding)	TARGET_EQUIVALENT	FALSE	MAPPED
10023804	large intestine perforation	303078007	Perforation of large intestine (disorder)	TARGET_EQUIVALENT	FALSE	MAPPED
10024119	left ventricular failure	85232009	Left heart failure (disorder)	TARGET_EQUIVALENT	FALSE	MAPPED
10024264	lethargy	214264003	Lethargy (finding)	TARGET_EQUIVALENT	FALSE	MAPPED
10024378	leukocytosis	111583006	Leukocytosis (disorder)	TARGET_EQUIVALENT	FALSE	MAPPED
10024384	leukopenia	84828003	Leukopenia (disorder)	TARGET_EQUIVALENT	FALSE	MAPPED
10024429	lichen planus	4776004	Lichen planus (disorder)	TARGET_EQUIVALENT	FALSE	MAPPED
10024570	lip swelling	699376002	Lip swelling (finding)	TARGET_EQUIVALENT	FALSE	MAPPED
10024572	lip ulceration	64143008	Lip ulcer (disorder)	TARGET_EQUIVALENT	FALSE	MAPPED
10024574	lipase increased	432034007	Pancreatic lipase above reference range (finding)	TARGET_EQUIVALENT	FALSE	MAPPED
10024652	liver abscess	27916005	Abscess of liver (disorder)	TARGET_EQUIVALENT	FALSE	MAPPED
10024690	liver function test abnormal	166603001	Liver function tests outside reference range (finding)	TARGET_EQUIVALENT	FALSE	MAPPED
10024803	long qt syndrome	9651007	Long QT syndrome (disorder)	TARGET_EQUIVALENT	FALSE	MAPPED
10024855	loss of consciousness	419045004	Loss of consciousness (finding)	TARGET_EQUIVALENT	FALSE	MAPPED
10025282	lymphedema	234097001	Lymphedema (disorder)	TARGET_EQUIVALENT	FALSE	MAPPED
10025482	malaise	367391008	Malaise (finding)	TARGET_EQUIVALENT	FALSE	MAPPED
10026712	mallory-weiss syndrome	35265002	Mallory-Weiss syndrome (disorder)	TARGET_EQUIVALENT	FALSE	MAPPED
10026749	mania	231494001	Mania (disorder)	TARGET_EQUIVALENT	FALSE	MAPPED
10026900	mastoiditis	52404001	Mastoiditis (disorder)	TARGET_EQUIVALENT	FALSE	MAPPED
10027141	melaena	2901004	Melena (disorder)	TARGET_EQUIVALENT	FALSE	MAPPED
10027175	memory impairment	386807006	Memory impairment (finding)	TARGET_EQUIVALENT	FALSE	MAPPED
10027199	meningitis	7180009	Meningitis (disorder)	TARGET_EQUIVALENT	FALSE	MAPPED
10027201	meningitis aseptic	301770000	Aseptic meningitis (disorder)	TARGET_EQUIVALENT	FALSE	MAPPED
10027417	metabolic acidosis	59455009	Metabolic acidosis (disorder)	TARGET_EQUIVALENT	FALSE	MAPPED
10027496	methemoglobinemia	38959009	Methemoglobinemia (disorder)	TARGET_EQUIVALENT	FALSE	MAPPED
10027527	microangiopathic hemolytic anemia	51071000	Microangiopathic hemolytic anemia (disorder)	TARGET_EQUIVALENT	FALSE	MAPPED
10027635	milk-alkali syndrome	43258006	Milk alkali syndrome (disorder)	TARGET_EQUIVALENT	FALSE	MAPPED
10027646	miosis	301939004	Constricted pupil (finding)	TARGET_EQUIVALENT	FALSE	MAPPED
10027940	mood altered	48079002	Disturbance in mood (finding)	TARGET_EQUIVALENT	FALSE	MAPPED
10027951	mood swings	18963009	Mood swings (finding)	TARGET_EQUIVALENT	FALSE	MAPPED
10028034	mouth ulceration	26284000	Ulcer of mouth (disorder)	TARGET_EQUIVALENT	FALSE	MAPPED
10028035	movement disorder	60342002	Movement disorder (disorder)	TARGET_EQUIVALENT	FALSE	MAPPED
10028084	mucocutaneous ulceration	95346009	Mucocutaneous ulcer (disorder)	TARGET_EQUIVALENT	FALSE	MAPPED
10028111	mucosal dryness	123640000	Mucous membrane dryness (finding)	TARGET_EQUIVALENT	FALSE	MAPPED
10028309	muscle hemorrhage	95422003	Hemorrhage of muscle (disorder)	TARGET_EQUIVALENT	FALSE	MAPPED
10028330	muscle rigidity	16046003	Muscle rigidity (finding)	TARGET_EQUIVALENT	FALSE	MAPPED
10028334	muscle spasms	45352006	Spasm (finding)	TARGET_EQUIVALENT	FALSE	MAPPED
10028335	muscle spasticity	221360009	Spasticity (finding)	TARGET_EQUIVALENT	FALSE	MAPPED
10028372	muscular weakness	26544005	Muscle weakness (finding)	TARGET_EQUIVALENT	FALSE	MAPPED
10028391	musculoskeletal pain	279069000	Musculoskeletal pain (finding)	TARGET_EQUIVALENT	FALSE	MAPPED
10028411	myalgia	68962001	Muscle pain (finding)	TARGET_EQUIVALENT	FALSE	MAPPED
10028417	myasthenia gravis	91637004	Myasthenia gravis (disorder)	TARGET_EQUIVALENT	FALSE	MAPPED
10028521	mydriasis	37125009	Dilated pupil (finding)	TARGET_EQUIVALENT	FALSE	MAPPED
10028533	myelodysplastic syndrome	109995007	Myelodysplastic syndrome (disorder)	TARGET_EQUIVALENT	FALSE	MAPPED
10028570	myelopathy	48522003	Spinal cord disorder (disorder)	TARGET_EQUIVALENT	FALSE	MAPPED
10028584	myelosuppression	370569000	Myelosuppression (finding)	TARGET_EQUIVALENT	FALSE	MAPPED
10028606	myocarditis	50920009	Myocarditis (disorder)	TARGET_EQUIVALENT	FALSE	MAPPED
10028622	myoclonus	17450006	Myoclonus (finding)	TARGET_EQUIVALENT	FALSE	MAPPED
10028641	myopathy	129565002	Disorder of skeletal AND/OR smooth muscle (disorder)	TARGET_EQUIVALENT	FALSE	MAPPED
10028653	myositis	26889001	Myositis (disorder)	TARGET_EQUIVALENT	FALSE	MAPPED
10028735	nasal congestion	68235000	Nasal congestion (finding)	TARGET_EQUIVALENT	FALSE	MAPPED
10028813	nausea	422587007	Nausea (finding)	TARGET_EQUIVALENT	FALSE	MAPPED
10028901	neglect of personal appearance	102892007	Neglected appearance (finding)	TARGET_EQUIVALENT	FALSE	MAPPED
10029117	nephritis	52845002	Nephritis (disorder)	TARGET_EQUIVALENT	FALSE	MAPPED
10029223	neuralgia	16269008	Neuralgia (finding)	TARGET_EQUIVALENT	FALSE	MAPPED
10029282	neuroleptic malignant syndrome	15244003	Neuroleptic malignant syndrome (disorder)	TARGET_EQUIVALENT	FALSE	MAPPED
10029331	neuropathy peripheral	302226006	Peripheral nerve disease (disorder)	TARGET_EQUIVALENT	FALSE	MAPPED
10029350	neurotoxicity	19466003	Neurotoxicity (disorder)	TARGET_EQUIVALENT	FALSE	MAPPED
10029354	neutropenia	165517008	Neutropenia (finding)	TARGET_EQUIVALENT	FALSE	MAPPED
10029379	neutrophilia	165518003	Neutrophilia (finding)	TARGET_EQUIVALENT	FALSE	MAPPED
10029410	night sweats	42984000	Night sweats (finding)	TARGET_EQUIVALENT	FALSE	MAPPED
10029412	nightmare	419145002	Nightmares (finding)	TARGET_EQUIVALENT	FALSE	MAPPED
10029864	nystagmus	563001	Nystagmus (disorder)	TARGET_EQUIVALENT	FALSE	MAPPED
10029883	obesity	414916001	Obesity (disorder)	TARGET_EQUIVALENT	FALSE	MAPPED
10030095	edema	267038008	Edema (finding)	TARGET_EQUIVALENT	FALSE	MAPPED
10030104	edema genital	300891008	Genital edema (disorder)	TARGET_EQUIVALENT	FALSE	MAPPED
10030124	edema peripheral	271809000	Peripheral edema (disorder)	TARGET_EQUIVALENT	FALSE	MAPPED
10030154	esophageal candidiasis	20639004	Candidiasis of the esophagus (disorder)	TARGET_EQUIVALENT	FALSE	MAPPED
10030172	esophageal hemorrhage	15238002	Esophageal bleeding (disorder)	TARGET_EQUIVALENT	FALSE	MAPPED
10030201	esophageal ulcer	30811009	Ulcer of esophagus (disorder)	TARGET_EQUIVALENT	FALSE	MAPPED
10030216	esophagitis	16761005	Esophagitis (disorder)	TARGET_EQUIVALENT	FALSE	MAPPED
10030973	oral discomfort	279083003	Discomfort in mouth (finding)	TARGET_EQUIVALENT	FALSE	MAPPED
10031123	orthopnea	62744007	Orthopnea (finding)	TARGET_EQUIVALENT	FALSE	MAPPED
10031127	orthostatic hypotension	28651003	Orthostatic hypotension (disorder)	TARGET_EQUIVALENT	FALSE	MAPPED
10031280	osteopetrosis	1926006	Osteopetrosis (disorder)	TARGET_EQUIVALENT	FALSE	MAPPED
10031282	osteoporosis	64859006	Osteoporosis (disorder)	TARGET_EQUIVALENT	FALSE	MAPPED
10033109	ototoxicity	9062008	Ototoxicity (disorder)	TARGET_EQUIVALENT	FALSE	MAPPED
10033295	overdose	1149222004	Overdose (disorder)	TARGET_EQUIVALENT	FALSE	MAPPED
10033318	oxygen saturation decreased	449171008	Oxygen saturation below reference range (finding)	TARGET_EQUIVALENT	FALSE	MAPPED
10033371	pain	22253000	Pain (finding)	TARGET_EQUIVALENT	FALSE	MAPPED
10033425	pain in extremity	90834002	Pain in limb (finding)	TARGET_EQUIVALENT	FALSE	MAPPED
10033553	palmar-plantar erythrodysesthesia syndrome	403638003	Acral erythema due to cytotoxic therapy (disorder)	TARGET_EQUIVALENT	FALSE	MAPPED
10033557	palpitations	80313002	Palpitations (finding)	TARGET_EQUIVALENT	FALSE	MAPPED
10033645	pancreatitis	75694006	Pancreatitis (disorder)	TARGET_EQUIVALENT	FALSE	MAPPED
10033647	pancreatitis acute	197456007	Acute pancreatitis (disorder)	TARGET_EQUIVALENT	FALSE	MAPPED
10033654	pancreatitis necrotising	7881005	Acute necrotizing pancreatitis (disorder)	TARGET_EQUIVALENT	FALSE	MAPPED
10033661	pancytopenia	127034005	Pancytopenia (disorder)	TARGET_EQUIVALENT	FALSE	MAPPED
10033664	panic attack	225624000	Panic attack (finding)	TARGET_EQUIVALENT	FALSE	MAPPED
10033775	paresthesia	91019004	Paresthesia (finding)	TARGET_EQUIVALENT	FALSE	MAPPED
10033864	paranoia	191667009	Paranoid disorder (disorder)	TARGET_EQUIVALENT	FALSE	MAPPED
10034010	parkinsonism	32798002	Parkinsonism (disorder)	TARGET_EQUIVALENT	FALSE	MAPPED
10034277	pemphigoid	86142006	Pemphigoid (disorder)	TARGET_EQUIVALENT	FALSE	MAPPED
10034341	peptic ulcer	13200003	Peptic ulcer (disorder)	TARGET_EQUIVALENT	FALSE	MAPPED
10034474	pericardial effusion	373945007	Pericardial effusion (disorder)	TARGET_EQUIVALENT	FALSE	MAPPED
10034484	pericarditis	3238004	Pericarditis (disorder)	TARGET_EQUIVALENT	FALSE	MAPPED
10034545	periorbital edema	49563000	Periorbital edema (disorder)	TARGET_EQUIVALENT	FALSE	MAPPED
10034551	periostitis	41910004	Periostitis (disorder)	TARGET_EQUIVALENT	FALSE	MAPPED
10034576	peripheral ischemia	233958001	Peripheral ischemia (disorder)	TARGET_EQUIVALENT	FALSE	MAPPED
10034702	persecutory delusion	216004	Delusion of persecution (finding)	TARGET_EQUIVALENT	FALSE	MAPPED
10034754	petechiae	271813007	Petechiae (disorder)	TARGET_EQUIVALENT	FALSE	MAPPED
10034902	phlebitis superficial	61599003	Phlebitis (disorder)	TARGET_BROADER	FALSE	MAPPED
10034960	photophobia	409668002	Photophobia (finding)	TARGET_EQUIVALENT	FALSE	MAPPED
10034972	photosensitivity reaction	90128006	Photosensitivity (finding)	TARGET_EQUIVALENT	FALSE	MAPPED
10035598	pleural effusion	60046008	Pleural effusion (disorder)	TARGET_EQUIVALENT	FALSE	MAPPED
10035664	pneumonia	233604007	Pneumonia (disorder)	TARGET_EQUIVALENT	FALSE	MAPPED
10035742	pneumonitis	205237003	Pneumonitis (disorder)	TARGET_EQUIVALENT	FALSE	MAPPED
10036653	presyncope	427461000	Near syncope (disorder)	TARGET_EQUIVALENT	FALSE	MAPPED
10036661	priapism	6273006	Priapism (disorder)	TARGET_EQUIVALENT	FALSE	MAPPED
10036790	productive cough	28743005	Productive cough (finding)	TARGET_EQUIVALENT	FALSE	MAPPED
10036807	progressive multifocal leukencephalopathy	22255007	Progressive multifocal leukoencephalopathy (disorder)	TARGET_EQUIVALENT	FALSE	MAPPED
10037032	proteinuria	29738008	Proteinuria (finding)	TARGET_EQUIVALENT	FALSE	MAPPED
10037087	pruritus	418363000	Itching of skin (finding)	TARGET_EQUIVALENT	FALSE	MAPPED
10037093	pruritus genital	267802000	Pruritus of genital organs (disorder)	TARGET_EQUIVALENT	FALSE	MAPPED
10037153	psoriasis	9014002	Psoriasis (disorder)	TARGET_EQUIVALENT	FALSE	MAPPED
10037377	pulmonary embolism	59282003	Pulmonary embolism (disorder)	TARGET_EQUIVALENT	FALSE	MAPPED
10037383	pulmonary fibrosis	51615001	Fibrosis of lung (disorder)	TARGET_EQUIVALENT	FALSE	MAPPED
10037400	pulmonary hypertension	70995007	Pulmonary hypertension (disorder)	TARGET_EQUIVALENT	FALSE	MAPPED
10037423	pulmonary edema	19242006	Pulmonary edema (disorder)	TARGET_EQUIVALENT	FALSE	MAPPED
10037549	purpura	387778001	Purpuric disorder (disorder)	TARGET_EQUIVALENT	FALSE	MAPPED
10037575	pustular psoriasis	200973000	Pustular psoriasis (disorder)	TARGET_EQUIVALENT	FALSE	MAPPED
10037596	pyelonephritis	45816000	Pyelonephritis (disorder)	TARGET_EQUIVALENT	FALSE	MAPPED
10037660	pyrexia	386661006	Fever (finding)	TARGET_EQUIVALENT	FALSE	MAPPED
10037844	rash	271807003	Eruption of skin (disorder)	TARGET_EQUIVALENT	FALSE	MAPPED
10037855	rash erythematous	827160004	Erythematous rash (disorder)	TARGET_EQUIVALENT	FALSE	MAPPED
10037867	rash macular	271756005	Macular eruption (disorder)	TARGET_EQUIVALENT	FALSE	MAPPED
10037868	rash maculo-papular	247471006	Maculopapular eruption (disorder)	TARGET_EQUIVALENT	FALSE	MAPPED
10037870	rash morbilliform	247470007	Morbilliform eruption (disorder)	TARGET_EQUIVALENT	FALSE	MAPPED
10037876	rash papular	271757001	Papular eruption (disorder)	TARGET_EQUIVALENT	FALSE	MAPPED
10037884	rash pruritic	64144002	Pruritic rash (disorder)	TARGET_EQUIVALENT	FALSE	MAPPED
10037888	rash pustular	48055004	Pustular rash (morphologic abnormality)	TARGET_EQUIVALENT	FALSE	MAPPED
10038063	rectal hemorrhage	12063002	Rectal hemorrhage (disorder)	TARGET_EQUIVALENT	FALSE	MAPPED
10038435	renal failure	42399005	Renal failure syndrome (disorder)	TARGET_EQUIVALENT	FALSE	MAPPED
10038460	renal hemorrhage	95571006	Hemorrhage of kidney (disorder)	TARGET_EQUIVALENT	FALSE	MAPPED
10038470	renal infarct	45456005	Renal infarction (disorder)	TARGET_EQUIVALENT	FALSE	MAPPED
10038540	renal tubular necrosis	35455006	Acute tubular necrosis (disorder)	TARGET_EQUIVALENT	FALSE	MAPPED
10038669	respiratory arrest	87317003	Respiratory arrest (disorder)	TARGET_EQUIVALENT	FALSE	MAPPED
10038678	respiratory depression	80954004	Decreased respiratory function (finding)	TARGET_EQUIVALENT	FALSE	MAPPED
10038712	respiratory rate increased	271823003	Tachypnea (finding)	TARGET_EQUIVALENT	FALSE	MAPPED
10038743	restlessness	162221009	Restlessness (finding)	TARGET_EQUIVALENT	FALSE	MAPPED
10038980	retroperitoneal hemorrhage	95549001	Retroperitoneal hemorrhage (disorder)	TARGET_EQUIVALENT	FALSE	MAPPED
10039020	rhabdomyolysis	240131006	Rhabdomyolysis (disorder)	TARGET_EQUIVALENT	FALSE	MAPPED
10039117	rib fracture	33737001	Fracture of rib (disorder)	TARGET_EQUIVALENT	FALSE	MAPPED
10039579	scapula fracture	9682006	Fracture of scapula (disorder)	TARGET_EQUIVALENT	FALSE	MAPPED
10039621	schizoaffective disorder	68890003	Schizoaffective disorder (disorder)	TARGET_EQUIVALENT	FALSE	MAPPED
10039626	schizophrenia	58214004	Schizophrenia (disorder)	TARGET_EQUIVALENT	FALSE	MAPPED
10039897	sedation	17971005	Sedated (finding)	TARGET_EQUIVALENT	FALSE	MAPPED
10039906	seizure	91175000	Seizure (finding)	TARGET_EQUIVALENT	FALSE	MAPPED
10040047	sepsis	91302008	Sepsis (disorder)	TARGET_EQUIVALENT	FALSE	MAPPED
10040070	septic shock	76571007	Septic shock (disorder)	TARGET_EQUIVALENT	FALSE	MAPPED
10040108	serotonin syndrome	371089000	Serotonin syndrome (disorder)	TARGET_EQUIVALENT	FALSE	MAPPED
10040477	sexual dysfunction	56925008	Abnormal sexual function (finding)	TARGET_EQUIVALENT	FALSE	MAPPED
10040560	shock	27942005	Shock (disorder)	TARGET_EQUIVALENT	FALSE	MAPPED
10040741	sinus bradycardia	49710005	Sinus bradycardia (disorder)	TARGET_EQUIVALENT	FALSE	MAPPED
10040752	sinus tachycardia	11092001	Sinus tachycardia (finding)	TARGET_EQUIVALENT	FALSE	MAPPED
10040914	skin reaction	366667001	Finding of skin reaction (finding)	TARGET_EQUIVALENT	FALSE	MAPPED
10040934	skin test positive	26576000	Positive skin test reaction (finding)	TARGET_EQUIVALENT	FALSE	MAPPED
10041010	sleep terror	89675003	Sleep terror disorder (disorder)	TARGET_EQUIVALENT	FALSE	MAPPED
10041101	small intestinal obstruction	281255004	Small bowel obstruction (disorder)	TARGET_EQUIVALENT	FALSE	MAPPED
10041290	soft tissue inflammation	298349001	Soft tissue swelling (finding)	TARGET_EQUIVALENT	FALSE	MAPPED
10041349	somnolence	271782001	Drowsy (finding)	TARGET_EQUIVALENT	FALSE	MAPPED
10041466	speech disorder	286378009	Difficulty talking (finding)	TARGET_EQUIVALENT	FALSE	MAPPED
10041541	spinal compression fracture	42942008	Compression fracture of vertebral column (disorder)	TARGET_EQUIVALENT	FALSE	MAPPED
10041647	splenic hemorrhage	56517003	Splenic hemorrhage (disorder)	TARGET_EQUIVALENT	FALSE	MAPPED
10041648	splenic infarction	22996003	Splenic infarction (disorder)	TARGET_EQUIVALENT	FALSE	MAPPED
10041962	status epilepticus	230456007	Status epilepticus (disorder)	TARGET_EQUIVALENT	FALSE	MAPPED
10042033	stevens-johnson syndrome	73442001	Stevens-Johnson syndrome (disorder)	TARGET_EQUIVALENT	FALSE	MAPPED
10042128	stomatitis	61170000	Stomatitis (disorder)	TARGET_EQUIVALENT	FALSE	MAPPED
10042241	stridor	70407001	Stridor (finding)	TARGET_EQUIVALENT	FALSE	MAPPED
10042264	stupor	89458003	Stupor (finding)	TARGET_EQUIVALENT	FALSE	MAPPED
10042316	subarachnoid hemorrhage	21454007	Subarachnoid intracranial hemorrhage (disorder)	TARGET_EQUIVALENT	FALSE	MAPPED
10042345	subcutaneous hematoma	5309003	Subcutaneous hematoma (disorder)	TARGET_EQUIVALENT	FALSE	MAPPED
10042361	subdural hematoma	95453001	Subdural intracranial hematoma (disorder)	TARGET_EQUIVALENT	FALSE	MAPPED
10042364	subdural hemorrhage	35486000	Subdural intracranial hemorrhage (disorder)	TARGET_EQUIVALENT	FALSE	MAPPED
10042458	suicidal ideation	6471006	Suicidal thoughts (finding)	TARGET_EQUIVALENT	FALSE	MAPPED
10042464	suicide attempt	82313006	Suicide attempt (event)	TARGET_EQUIVALENT	FALSE	MAPPED
10042567	superior sagittal sinus thrombosis	70607008	Thrombosis of superior sagittal sinus (disorder)	TARGET_EQUIVALENT	FALSE	MAPPED
10042666	sweating fever	186694006	Sweating fever (finding)	TARGET_EQUIVALENT	FALSE	MAPPED
10042674	swelling	65124004	Swelling (finding)	TARGET_EQUIVALENT	FALSE	MAPPED
10042682	swelling face	278528006	Facial swelling (finding)	TARGET_EQUIVALENT	FALSE	MAPPED
10042727	swollen tongue	421262002	Tongue swelling (finding)	TARGET_EQUIVALENT	FALSE	MAPPED
10042772	syncope	271594007	Syncope (finding)	TARGET_EQUIVALENT	FALSE	MAPPED
10043071	tachycardia	3424008	Tachycardia (finding)	TARGET_EQUIVALENT	FALSE	MAPPED
10043089	tachypnea	271823003	Tachypnea (finding)	TARGET_EQUIVALENT	FALSE	MAPPED
10043118	tardive dyskinesia	102449007	Tardive dyskinesia (disorder)	TARGET_EQUIVALENT	FALSE	MAPPED
10043169	tearfulness	271951008	Crying associated with mood (finding)	TARGET_EQUIVALENT	FALSE	MAPPED
10043224	tenderness	247348008	Tenderness (finding)	TARGET_EQUIVALENT	FALSE	MAPPED
10043242	tendon injury	240037007	Injury of tendon (disorder)	TARGET_EQUIVALENT	FALSE	MAPPED
10043248	tendon rupture	415746003	Traumatic or non-traumatic rupture of tendon (disorder)	TARGET_EQUIVALENT	FALSE	MAPPED
10043255	tendonitis	34840004	Tendinitis (disorder)	TARGET_EQUIVALENT	FALSE	MAPPED
10043269	tension headache	398057008	Tension-type headache (disorder)	TARGET_EQUIVALENT	FALSE	MAPPED
10043521	throat irritation	162400007	Throat irritation (finding)	TARGET_EQUIVALENT	FALSE	MAPPED
10043528	throat tightness	247323005	Tightness in throat (finding)	TARGET_EQUIVALENT	FALSE	MAPPED
10043554	thrombocytopenia	302215000	Thrombocytopenic disorder (disorder)	TARGET_EQUIVALENT	FALSE	MAPPED
10043645	thrombotic microangiopathy	126729006	Thrombotic microangiopathy (disorder)	TARGET_EQUIVALENT	FALSE	MAPPED
10043648	thrombotic thrombocytopenic purpura	78129009	Thrombotic thrombocytopenic purpura (disorder)	TARGET_EQUIVALENT	FALSE	MAPPED
10043882	tinnitus	60862001	Tinnitus (finding)	TARGET_EQUIVALENT	FALSE	MAPPED
10043994	tonic convulsion	192993002	Tonic epileptic seizure (finding)	TARGET_EQUIVALENT	FALSE	MAPPED
10044066	torsade de pointes	31722008	Torsades de pointes (disorder)	TARGET_EQUIVALENT	FALSE	MAPPED
10044074	torticollis	70070008	Torticollis (disorder)	TARGET_EQUIVALENT	FALSE	MAPPED
10044390	transient ischemic attack	266257000	Transient ischemic attack (disorder)	TARGET_EQUIVALENT	FALSE	MAPPED
10044522	traumatic hematoma	274179004	Traumatic hematoma (disorder)	TARGET_EQUIVALENT	FALSE	MAPPED
10044565	tremor	26079004	Tremor (finding)	TARGET_EQUIVALENT	FALSE	MAPPED
10045169	tumour flare	425736001	Tumor flare (finding)	TARGET_EQUIVALENT	FALSE	MAPPED
10045555	unresponsive to stimuli	422768004	Unresponsive (finding)	TARGET_EQUIVALENT	FALSE	MAPPED
10046274	upper gastrointestinal hemorrhage	37372002	Upper gastrointestinal hemorrhage (disorder)	TARGET_EQUIVALENT	FALSE	MAPPED
10046543	urinary incontinence	165232002	Urinary incontinence (finding)	TARGET_EQUIVALENT	FALSE	MAPPED
10046555	urinary retention	267064002	Retention of urine (disorder)	TARGET_EQUIVALENT	FALSE	MAPPED
10046571	urinary tract infection	68566005	Urinary tract infectious disease (disorder)	TARGET_EQUIVALENT	FALSE	MAPPED
10046735	urticaria	126485001	Urticaria (disorder)	TARGET_EQUIVALENT	FALSE	MAPPED
10046861	vaccination complication	31935007	Complication due to vaccination (disorder)	TARGET_EQUIVALENT	FALSE	MAPPED
10047115	vasculitis	31996006	Vasculitis (disorder)	TARGET_EQUIVALENT	FALSE	MAPPED
10047249	venous thrombosis	111293003	Venous thrombosis (disorder)	TARGET_EQUIVALENT	FALSE	MAPPED
10047302	ventricular tachycardia	25569003	Ventricular tachycardia (disorder)	TARGET_EQUIVALENT	FALSE	MAPPED
10047340	vertigo	399153001	Vertigo (finding)	TARGET_EQUIVALENT	FALSE	MAPPED
10047513	vision blurred	111516008	Blurring of visual image (finding)	TARGET_EQUIVALENT	FALSE	MAPPED
10047531	visual acuity reduced	13164000	Reduced visual acuity (finding)	TARGET_EQUIVALENT	FALSE	MAPPED
10047571	visual impairment	397540003	Visual impairment (disorder)	TARGET_EQUIVALENT	FALSE	MAPPED
10047700	vomiting	422400008	Vomiting (disorder)	TARGET_EQUIVALENT	FALSE	MAPPED
10047895	weight decreased	262285001	Weight decreased (finding)	TARGET_EQUIVALENT	FALSE	MAPPED
10047924	wheezing	56018004	Wheezing (finding)	TARGET_EQUIVALENT	FALSE	MAPPED
10048010	withdrawal syndrome	1254795002	Substance withdrawal syndrome (disorder)	TARGET_EQUIVALENT	FALSE	MAPPED
10048302	tubulointerstitial nephritis	428255004	Tubulointerstitial nephritis (disorder)	TARGET_EQUIVALENT	FALSE	MAPPED
10048334	mobility decreased	8510008	Reduced mobility (finding)	TARGET_EQUIVALENT	FALSE	MAPPED
10048377	cardiomyopathy acute	85898001	Cardiomyopathy (disorder)	TARGET_BROADER	FALSE	MAPPED
10048709	urosepsis	721104000	Sepsis due to urinary tract infection (disorder)	TARGET_EQUIVALENT	FALSE	MAPPED
10048710	sacral pain	61486003	Sacral back pain (finding)	TARGET_EQUIVALENT	FALSE	MAPPED
10048727	postictal state	31758001	Post-ictal state (finding)	TARGET_EQUIVALENT	FALSE	MAPPED
10048768	dermatosis	95320005	Disorder of skin (disorder)	TARGET_EQUIVALENT	FALSE	MAPPED
10048799	acute generalised exanthematous pustulosis	702617007	Acute generalized exanthematous pustulosis (disorder)	TARGET_EQUIVALENT	FALSE	MAPPED
10048803	hypoglycemic seizure	308680003	Hypoglycemia-induced convulsion (disorder)	TARGET_EQUIVALENT	FALSE	MAPPED
10048921	alcohol use	219006	Current drinker of alcohol (finding)	TARGET_EQUIVALENT	FALSE	MAPPED
10048961	localised edema	274724004	Localized edema (finding)	TARGET_EQUIVALENT	FALSE	MAPPED
10049098	esophagitis ulcerative	439955006	Ulcerative esophagitis (disorder)	TARGET_EQUIVALENT	FALSE	MAPPED
10049236	spinal epidural hemorrhage	703861005	Spinal epidural hematoma (disorder)	TARGET_EQUIVALENT	FALSE	MAPPED
10049238	food aversion	248135001	Aversion to particular food (finding)	TARGET_EQUIVALENT	FALSE	MAPPED
10049305	gingival edema	70346000	Gingival edema (finding)	TARGET_EQUIVALENT	FALSE	MAPPED
10049414	treatment noncompliance	7058009	Noncompliance with treatment (finding)	TARGET_EQUIVALENT	FALSE	MAPPED
10049565	muscle fatigue	80449002	Muscle fatigue (finding)	TARGET_EQUIVALENT	FALSE	MAPPED
10049656	fungal esophagitis	235602008	Fungal esophagitis (disorder)	TARGET_EQUIVALENT	FALSE	MAPPED
10049765	bradyarrhythmia	421869004	Bradyarrhythmia (disorder)	TARGET_EQUIVALENT	FALSE	MAPPED
10049771	shock hemorrhagic	355001	Hemorrhagic shock (disorder)	TARGET_EQUIVALENT	FALSE	MAPPED
10049862	abnormal clotting factor	248253003	Blood does not clot properly (finding)	TARGET_INEXACT	FALSE	MAPPED
10050162	spinal epidural hematoma	703861005	Spinal epidural hematoma (disorder)	TARGET_EQUIVALENT	FALSE	MAPPED
10050346	oropharyngeal candidiasis	266154004	Candidiasis of mouth and esophagus (disorder)	TARGET_EQUIVALENT	FALSE	MAPPED
10050399	chronic gastrointestinal bleeding	83628005	Chronic gastrointestinal hemorrhage (disorder)	TARGET_EQUIVALENT	FALSE	MAPPED
10050528	ejection fraction decreased	863932003	Left ventricular ejection fraction decreased (finding)	TARGET_EQUIVALENT	FALSE	MAPPED
10050584	contusion	125667009	Contusion (disorder)	TARGET_EQUIVALENT	FALSE	MAPPED
10050894	anti-neutrophil cytoplasmic antibody positive vasculitis	722191003	Antineutrophil cytoplasmic antibody positive vasculitis (disorder)	TARGET_EQUIVALENT	FALSE	MAPPED
10050953	lower gastrointestinal hemorrhage	87763006	Lower gastrointestinal hemorrhage (disorder)	TARGET_EQUIVALENT	FALSE	MAPPED
10051055	deep vein thrombosis	128053003	Deep venous thrombosis (disorder)	TARGET_EQUIVALENT	FALSE	MAPPED
10051076	prescribed overdose	1149222004	Overdose (disorder)	TARGET_EQUIVALENT	FALSE	MAPPED
10051093	cardiopulmonary failure	410431009	Cardiorespiratory failure (disorder)	TARGET_EQUIVALENT	FALSE	MAPPED
10051171	tonic clonic movements	1217136003	Tonic-clonic epileptic seizure (finding)	TARGET_INEXACT	FALSE	MAPPED
10051592	acute coronary syndrome	394659003	Acute coronary syndrome (disorder)	TARGET_EQUIVALENT	FALSE	MAPPED
10051792	infusion related reaction	4224004	Complication of infusion (disorder)	TARGET_BROADER	FALSE	MAPPED
10051998	febrile infection	722892007	Fever due to infection (finding)	TARGET_EQUIVALENT	FALSE	MAPPED
10052053	no reaction on previous exposure to drug	95903000	Absence of drug reaction (finding)	TARGET_EQUIVALENT	FALSE	MAPPED
10052066	metabolic syndrome	237602007	Metabolic syndrome X (disorder)	TARGET_EQUIVALENT	FALSE	MAPPED
10052105	gastrointestinal hypomotility	421807004	Gastrointestinal hypomotility (disorder)	TARGET_EQUIVALENT	FALSE	MAPPED
10052140	eye pruritus	74776002	Itching of eye (finding)	TARGET_EQUIVALENT	FALSE	MAPPED
10052443	myofascitis	279062009	Myofascial pain (finding)	TARGET_EQUIVALENT	FALSE	MAPPED
10052904	musculoskeletal stiffness	271587009	Stiffness (finding)	TARGET_EQUIVALENT	FALSE	MAPPED
10053155	epigastric discomfort	119416008	Epigastric discomfort (finding)	TARGET_EQUIVALENT	FALSE	MAPPED
10053198	inappropriate antidiuretic hormone secretion	55004003	Syndrome of inappropriate vasopressin secretion (disorder)	TARGET_EQUIVALENT	FALSE	MAPPED
10053260	secondary hyperthyroidism	722941003	Secondary hyperthyroidism (disorder)	TARGET_EQUIVALENT	FALSE	MAPPED
10053262	skin swelling	300886007	Swelling of skin (finding)	TARGET_EQUIVALENT	FALSE	MAPPED
10053356	blood pressure orthostatic decreased	28651003	Orthostatic hypotension (disorder)	TARGET_INEXACT	FALSE	MAPPED
10053613	type iv hypersensitivity reaction	28031001	Cell-mediated immune reaction (disorder)	TARGET_EQUIVALENT	FALSE	MAPPED
10053657	electrocardiogram pr prolongation	164947007	Prolonged PR interval (finding)	TARGET_EQUIVALENT	FALSE	MAPPED
10053664	infusion site pruritus	863894003	Injection site pruritus (disorder)	TARGET_EQUIVALENT	FALSE	MAPPED
10053840	bacterial sepsis	10001005	Bacterial sepsis (disorder)	TARGET_EQUIVALENT	FALSE	MAPPED
10053942	cerebral hematoma	301764006	Hematoma of brain (disorder)	TARGET_EQUIVALENT	FALSE	MAPPED
10054107	nodule	27925004	Nodule (morphologic abnormality)	TARGET_EQUIVALENT	FALSE	MAPPED
10054178	shigella infection	111817006	Infection caused by Shigella (disorder)	TARGET_EQUIVALENT	FALSE	MAPPED
10054786	skin burning sensation	762397008	Burning sensation of skin (finding)	TARGET_EQUIVALENT	FALSE	MAPPED
10055677	hemorrhagic transformation stroke	5571000124103	Cerebrovascular accident with intracranial hemorrhage (disorder)	TARGET_EQUIVALENT	FALSE	MAPPED
10055798	hemorrhage	131148009	Bleeding (finding)	TARGET_EQUIVALENT	FALSE	MAPPED
10055847	hemorrhage urinary tract	417941003	Genitourinary tract hemorrhage (disorder)	TARGET_EQUIVALENT	FALSE	MAPPED
10055890	hematoma muscle	262969000	Intramuscular hematoma (disorder)	TARGET_EQUIVALENT	FALSE	MAPPED
10056291	fluid intake reduced	161844003	Reduced fluid intake (finding)	TARGET_EQUIVALENT	FALSE	MAPPED
10056352	allergy test positive	165014009	Allergy test positive (finding)	TARGET_EQUIVALENT	FALSE	MAPPED
10056362	allergy test negative	165009005	Allergy testing - no reaction (finding)	TARGET_EQUIVALENT	FALSE	MAPPED
10056407	refusal of treatment by patient	737038009	Declined consent for treatment (finding)	TARGET_EQUIVALENT	FALSE	MAPPED
10056671	mucocutaneous rash	441590008	Eruption of skin (disorder)	TARGET_EQUIVALENT	FALSE	MAPPED
10056743	gastrointestinal ulcer hemorrhage	15902003	Gastric ulcer with hemorrhage (disorder)	TARGET_EQUIVALENT	FALSE	MAPPED
10056971	infective exacerbation of chronic obstructive airways disease	285381006	Acute infective exacerbation of chronic obstructive pulmonary disease (disorder)	TARGET_EQUIVALENT	FALSE	MAPPED
10057450	tonsillar hemorrhage	232425007	Tonsillar hemorrhage (disorder)	TARGET_EQUIVALENT	FALSE	MAPPED
10057572	gastric varices hemorrhage	24807004	Bleeding gastric varices (disorder)	TARGET_EQUIVALENT	FALSE	MAPPED
10057668	cognitive disorder	443265004	Cognitive disorder (disorder)	TARGET_EQUIVALENT	FALSE	MAPPED
10057840	major depression	370143000	Major depressive disorder (disorder)	TARGET_EQUIVALENT	FALSE	MAPPED
10058019	cancer pain	98921000119102	Pain due to neoplastic disease (finding)	TARGET_EQUIVALENT	FALSE	MAPPED
10058049	administration site pain	95367009	Application site pain (finding)	TARGET_EQUIVALENT	FALSE	MAPPED
10058095	peritoneal hematoma	443826006	Hemorrhage into peritoneal cavity (disorder)	TARGET_EQUIVALENT	FALSE	MAPPED
10058105	neutrophilic dermatosis	724834006	Neutrophilic dermatosis (disorder)	TARGET_EQUIVALENT	FALSE	MAPPED
10058108	dyslipidemia	370992007	Dyslipidemia (disorder)	TARGET_EQUIVALENT	FALSE	MAPPED
10058179	hypertensive emergency	13221000119104	Hypertensive emergency (disorder)	TARGET_EQUIVALENT	FALSE	MAPPED
10058181	hypertensive urgency	443482000	Hypertensive urgency (disorder)	TARGET_EQUIVALENT	FALSE	MAPPED
10058267	troponin increased	444931001	Troponin I above reference range (finding)	TARGET_EQUIVALENT	FALSE	MAPPED
10058305	clostridium colitis	423590009	Clostridium difficile colitis (disorder)	TARGET_EQUIVALENT	FALSE	MAPPED
10058341	antiphospholipid antibodies	26843008	Antiphospholipid syndrome (disorder)	TARGET_INEXACT	FALSE	MAPPED
10059175	intestinal hemorrhage	712510007	Intestinal hemorrhage (disorder)	TARGET_EQUIVALENT	FALSE	MAPPED
10059267	delirium febrile	2776000	Delirium (disorder)	TARGET_BROADER	FALSE	MAPPED
10059491	intracranial hematoma	450425005	Intracranial hematoma (disorder)	TARGET_EQUIVALENT	FALSE	MAPPED
10060717	mesenteric hemorrhage	47977000	Mesenteric hematoma (disorder)	TARGET_EQUIVALENT	FALSE	MAPPED
10060795	hepatic enzyme increased	707724006	Liver enzymes level above reference range (finding)	TARGET_EQUIVALENT	FALSE	MAPPED
10060800	hot flush	198436008	Menopausal flushing (finding)	TARGET_EQUIVALENT	FALSE	MAPPED
10060860	neurological symptom	308921004	Neurological symptom (finding)	TARGET_EQUIVALENT	FALSE	MAPPED
10060888	skin test negative	1152001	Skin reaction negative (finding)	TARGET_EQUIVALENT	FALSE	MAPPED
10060891	general symptom	162432007	Symptom: generalized (finding)	TARGET_EQUIVALENT	FALSE	MAPPED
10060933	adverse event	281647001	Adverse reaction (disorder)	TARGET_EQUIVALENT	FALSE	MAPPED
10061014	blood electrolytes abnormal	166686006	Electrolytes outside reference range (finding)	TARGET_EQUIVALENT	FALSE	MAPPED
10061038	cerebellar hematoma	301765007	Cerebellar hematoma (disorder)	TARGET_EQUIVALENT	FALSE	MAPPED
10061043	clostridial infection	56688005	Clostridial infection (disorder)	TARGET_EQUIVALENT	FALSE	MAPPED
10061097	crush injury	125665001	Crushing injury (disorder)	TARGET_EQUIVALENT	FALSE	MAPPED
10061169	embolism	414086009	Embolism (disorder)	TARGET_EQUIVALENT	FALSE	MAPPED
10061182	genitourinary tract infection	189176002	Infectious disease of genitourinary system (disorder)	TARGET_EQUIVALENT	FALSE	MAPPED
10061215	impulse-control disorder	66347000	Impulse control disorder (disorder)	TARGET_EQUIVALENT	FALSE	MAPPED
10061249	intra-abdominal hemorrhage	444312002	Hemorrhage of abdominal cavity structure (disorder)	TARGET_EQUIVALENT	FALSE	MAPPED
10061256	ischemic stroke	422504002	Ischemic stroke (disorder)	TARGET_EQUIVALENT	FALSE	MAPPED
10061257	jaw disorder	37156001	Disorder of jaw (disorder)	TARGET_EQUIVALENT	FALSE	MAPPED
10061273	malnutrition	272588001	Malnutrition (calorie) (disorder)	TARGET_EQUIVALENT	FALSE	MAPPED
10061334	partial seizures	29753000	Focal onset epileptic seizure (finding)	TARGET_EQUIVALENT	FALSE	MAPPED
10061373	sudden hearing loss	79471008	Sudden hearing loss (disorder)	TARGET_EQUIVALENT	FALSE	MAPPED
10061387	traumatic intracranial hemorrhage	450410005	Intracranial hemorrhage following injury (disorder)	TARGET_EQUIVALENT	FALSE	MAPPED
10061422	abnormal behaviour	25786006	Abnormal behavior (finding)	TARGET_EQUIVALENT	FALSE	MAPPED
10061428	decreased appetite	64379006	Decrease in appetite (finding)	TARGET_EQUIVALENT	FALSE	MAPPED
10061458	feeling of body temperature change	123979008	Abnormal body temperature (finding)	TARGET_EQUIVALENT	FALSE	MAPPED
10061459	gastrointestinal ulcer	40845000	Gastrointestinal ulcer (disorder)	TARGET_EQUIVALENT	FALSE	MAPPED
10061480	renal function test abnormal	167180005	Renal function tests outside reference range (finding)	TARGET_EQUIVALENT	FALSE	MAPPED
10061481	renal injury	40095003	Injury of kidney (disorder)	TARGET_EQUIVALENT	FALSE	MAPPED
10061536	parkinson's disease	49049000	Parkinson's disease (disorder)	TARGET_EQUIVALENT	FALSE	MAPPED
10061623	adverse drug reaction	62014003	Adverse reaction caused by drug (disorder)	TARGET_EQUIVALENT	FALSE	MAPPED
10061626	allergy to chemicals	419838000	Allergic reaction caused by chemical (disorder)	TARGET_EQUIVALENT	FALSE	MAPPED
10061666	autonomic neuropathy	277879009	Autonomic neuropathy (disorder)	TARGET_EQUIVALENT	FALSE	MAPPED
10061716	blood electrolytes increased	166686006	Electrolytes outside reference range (finding)	TARGET_NARROWER	FALSE	MAPPED
10061822	drug intolerance	59037007	Intolerance to drug (finding)	TARGET_EQUIVALENT	FALSE	MAPPED
10061860	endoscopy gastrointestinal abnormal	165143003	Endoscopy abnormal (finding)	TARGET_EQUIVALENT	FALSE	MAPPED
10061876	obstruction	126765001	Gastrointestinal obstruction (disorder)	TARGET_EQUIVALENT	FALSE	MAPPED
10061924	pulmonary toxicity	846605006	Drug-induced pulmonary toxicity (disorder)	TARGET_EQUIVALENT	FALSE	MAPPED
10062016	immunosuppression	38013005	Immunosuppression (finding)	TARGET_EQUIVALENT	FALSE	MAPPED
10062065	perforated ulcer	713354008	Perforated ulcer of intestine (disorder)	TARGET_EQUIVALENT	FALSE	MAPPED
10062237	renal impairment	236423003	Renal impairment (disorder)	TARGET_EQUIVALENT	FALSE	MAPPED
10062501	non-cardiac chest pain	274668005	Non-cardiac chest pain (finding)	TARGET_EQUIVALENT	FALSE	MAPPED
10062506	heparin-induced thrombocytopenia	73397007	Heparin-induced thrombocytopenia (disorder)	TARGET_EQUIVALENT	FALSE	MAPPED
10062553	scleroderma renal crisis	236503001	Acute scleroderma renal crisis (disorder)	TARGET_EQUIVALENT	FALSE	MAPPED
10062685	hepatic enzyme abnormal	166643006	Liver enzymes outside reference range (finding)	TARGET_EQUIVALENT	FALSE	MAPPED
10062758	myasthenia gravis crisis	77461000119109	Myasthenia gravis with exacerbation (disorder)	TARGET_EQUIVALENT	FALSE	MAPPED
10063081	acute left ventricular failure	195114002	Acute left ventricular failure (disorder)	TARGET_EQUIVALENT	FALSE	MAPPED
10063351	international normalised ratio fluctuation	413086003	Deviation of international normalized ratio from target range (finding)	TARGET_EQUIVALENT	FALSE	MAPPED
10063475	urinary retention postoperative	236652008	Postoperative retention of urine (disorder)	TARGET_EQUIVALENT	FALSE	MAPPED
10063554	hyperglycemic hyperosmolar nonketotic syndrome	310505005	Hyperosmolar non-ketotic state due to diabetes mellitus (disorder)	TARGET_EQUIVALENT	FALSE	MAPPED
10063655	erosive esophagitis	40719004	Erosive esophagitis (disorder)	TARGET_EQUIVALENT	FALSE	MAPPED
10063748	electrocardiogram qt interval abnormal	164956004	Electrocardiogram: Q-T interval abnormal (finding)	TARGET_EQUIVALENT	FALSE	MAPPED
10064658	osteonecrosis of jaw	1231151009	Avascular necrosis of bone of jaw (disorder)	TARGET_EQUIVALENT	FALSE	MAPPED
10064823	asthmatic crisis	281239006	Exacerbation of asthma (disorder)	TARGET_EQUIVALENT	FALSE	MAPPED
10064848	chronic kidney disease	709044004	Chronic kidney disease (disorder)	TARGET_EQUIVALENT	FALSE	MAPPED
10064976	eyelid hematoma	726409002	Hematoma of eyelid (disorder)	TARGET_EQUIVALENT	FALSE	MAPPED
10065304	spontaneous hematoma	385494008	Hematoma (disorder)	TARGET_BROADER	FALSE	MAPPED
10065604	suicidal behaviour	425104003	Suicidal behavior (finding)	TARGET_EQUIVALENT	FALSE	MAPPED
10066192	enlarged uvula	112721000119106	Uvular hypertrophy (disorder)	TARGET_EQUIVALENT	FALSE	MAPPED
10066220	post-tussive vomiting	424580008	Post-tussive vomiting (disorder)	TARGET_EQUIVALENT	FALSE	MAPPED
10066419	compensatory sweating	403378004	Compensatory hyperhidrosis (disorder)	TARGET_EQUIVALENT	FALSE	MAPPED
10066699	acute polyneuropathy	1259063005	Acute sensory polyneuropathy (disorder)	TARGET_EQUIVALENT	FALSE	MAPPED
10066728	acute interstitial pneumonitis	236302005	Acute interstitial pneumonia (disorder)	TARGET_EQUIVALENT	FALSE	MAPPED
10066881	deep vein thrombosis postoperative	213220000	Postoperative deep vein thrombosis (disorder)	TARGET_EQUIVALENT	FALSE	MAPPED
10066901	treatment failure	266721009	Absent response to treatment (situation)	TARGET_EQUIVALENT	FALSE	MAPPED
10067057	basal ganglia hemorrhage	195165005	Basal ganglia hemorrhage (disorder)	TARGET_EQUIVALENT	FALSE	MAPPED
10067125	liver injury	39400004	Injury of liver (disorder)	TARGET_EQUIVALENT	FALSE	MAPPED
10067383	abdominal wall hematoma	447096000	Hematoma of abdominal wall (disorder)	TARGET_EQUIVALENT	FALSE	MAPPED
10067472	organising pneumonia	719218000	Cryptogenic organizing pneumonia (disorder)	TARGET_EQUIVALENT	FALSE	MAPPED
10067484	adverse reaction	281647001	Adverse reaction (disorder)	TARGET_EQUIVALENT	FALSE	MAPPED
10067954	oromandibular dystonia	230328001	Isolated oromandibular dystonia (disorder)	TARGET_EQUIVALENT	FALSE	MAPPED
10067975	aortic intramural hematoma	16624001000119104	Intramural hematoma of aorta (disorder)	TARGET_EQUIVALENT	FALSE	MAPPED
10069339	acute kidney injury	14669001	Acute kidney injury (disorder)	TARGET_EQUIVALENT	FALSE	MAPPED
10069351	acute lung injury	315345002	Acute lung injury (disorder)	TARGET_EQUIVALENT	FALSE	MAPPED
10070072	tongue pruritus	1141793000	Pruritus of tongue (finding)	TARGET_EQUIVALENT	FALSE	MAPPED
10070492	limbal swelling	80068009	Swelling of limb (finding)	TARGET_EQUIVALENT	FALSE	MAPPED
10070559	distributive shock	417343009	Vasogenic shock (disorder)	TARGET_EQUIVALENT	FALSE	MAPPED
10070884	atypical femur fracture	890095006	Atypical fracture of femur (disorder)	TARGET_EQUIVALENT	FALSE	MAPPED
10071066	posterior reversible encephalopathy syndrome	450886002	Posterior reversible encephalopathy syndrome (disorder)	TARGET_EQUIVALENT	FALSE	MAPPED
10071090	transfusion related complication	82545002	Blood transfusion reaction (disorder)	TARGET_NARROWER	FALSE	MAPPED
10071156	administration site rash	95371007	Application site rash (disorder)	TARGET_EQUIVALENT	FALSE	MAPPED
10071299	slow speech	8011004	Dysarthria (finding)	TARGET_EQUIVALENT	FALSE	MAPPED
10071390	resting tremor	25082004	Resting tremor (finding)	TARGET_EQUIVALENT	FALSE	MAPPED
10072249	writer's cramp	52008007	Organic writer's cramp (disorder)	TARGET_EQUIVALENT	FALSE	MAPPED
10072268	drug-induced liver injury	427399008	Drug-induced disorder of liver (disorder)	TARGET_EQUIVALENT	FALSE	MAPPED
10072720	medication overuse headache	698803006	Medication overuse headache (finding)	TARGET_EQUIVALENT	FALSE	MAPPED
10073210	dystonic tremor	427451007	Dystonic tremor (finding)	TARGET_EQUIVALENT	FALSE	MAPPED
10073240	reversible cerebral vasoconstriction syndrome	700467001	Reversible cerebral vasoconstriction syndrome (disorder)	TARGET_EQUIVALENT	FALSE	MAPPED
10073508	drug reaction with eosinophilia and systemic symptoms	702809001	Drug reaction with eosinophilia and systemic symptoms (disorder)	TARGET_EQUIVALENT	FALSE	MAPPED
10073756	pneumocystis jirovecii infection	75549005	Infection caused by Pneumocystis jirovecii (disorder)	TARGET_EQUIVALENT	FALSE	MAPPED
10073785	autoimmune hemolytic anemia	413603009	Autoimmune hemolytic anemia (disorder)	TARGET_EQUIVALENT	FALSE	MAPPED
10074170	candida infection	78048006	Candidiasis (disorder)	TARGET_EQUIVALENT	FALSE	MAPPED
10074242	herpes simplex esophagitis	240477008	Esophageal herpes simplex infection (disorder)	TARGET_EQUIVALENT	FALSE	MAPPED
10074620	eyelid rash	402700001	Dermatosis of eyelid (disorder)	TARGET_INEXACT	FALSE	MAPPED
10074774	hla-b*5801 assay positive	739072007	Human leukocyte antigen B*58:01 detected (finding)	TARGET_EQUIVALENT	FALSE	MAPPED
10074903	intentional product misuse	1290541007	Intentional misuse of medication (finding)	TARGET_EQUIVALENT	FALSE	MAPPED
10075095	administration site cellulitis	860816004	Cellulitis at injection site (disorder)	TARGET_EQUIVALENT	FALSE	MAPPED
10075185	allergic eosinophilia	64249002	Allergic eosinophilia (disorder)	TARGET_EQUIVALENT	FALSE	MAPPED
10075203	mouth swelling	9067002	Edema of oral soft tissues (disorder)	TARGET_EQUIVALENT	FALSE	MAPPED
10075308	allergic gastroenteritis	26006005	Allergic gastroenteritis (disorder)	TARGET_EQUIVALENT	FALSE	MAPPED
10075528	toxic leukoencephalopathy	722602003	Toxic leukoencephalopathy (disorder)	TARGET_EQUIVALENT	FALSE	MAPPED
10075601	allergy alert test negative	165009005	Allergy testing - no reaction (finding)	TARGET_EQUIVALENT	FALSE	MAPPED
10075611	varicella zoster virus infection	309465005	Varicella-zoster virus infection (disorder)	TARGET_EQUIVALENT	FALSE	MAPPED
10075634	acute hemorrhagic ulcerative colitis	1092881000119105	Rectal hemorrhage due to ulcerative colitis (disorder)	TARGET_NARROWER	FALSE	MAPPED
10075691	autoimmune encephalopathy	95643007	Autoimmune encephalitis (disorder)	TARGET_EQUIVALENT	FALSE	MAPPED
10075933	administration site extravasation	95384003	Injection site extravasation (disorder)	TARGET_EQUIVALENT	FALSE	MAPPED
10076051	spinal cord hematoma	86256001	Hematoma of cord (disorder)	TARGET_EQUIVALENT	FALSE	MAPPED
10076227	disorganised speech	736319003	Disorganized thinking (finding)	TARGET_INEXACT	FALSE	MAPPED
10076678	new daily persistent headache	121021000119105	New daily persistent headache (disorder)	TARGET_EQUIVALENT	FALSE	MAPPED
10076701	subarachnoid hematoma	21454007	Subarachnoid intracranial hemorrhage (disorder)	TARGET_EQUIVALENT	FALSE	MAPPED
10077257	adult failure to thrive	129588001	Adult failure to thrive syndrome (disorder)	TARGET_EQUIVALENT	FALSE	MAPPED
10077692	liver function test increased	863927004	Liver function test above reference range (finding)	TARGET_EQUIVALENT	FALSE	MAPPED
10078413	upper gastrointestinal perforation	51875005	Gastrointestinal perforation (disorder)	TARGET_BROADER	FALSE	MAPPED
10078538	acral peeling skin syndrome	709416009	Acral peeling skin syndrome (disorder)	TARGET_EQUIVALENT	FALSE	MAPPED
10078610	postoperative delirium	771418002	Delirium following surgical procedure (disorder)	TARGET_EQUIVALENT	FALSE	MAPPED
10078904	idiopathic intracranial hypertension	68267002	Benign intracranial hypertension (disorder)	TARGET_EQUIVALENT	FALSE	MAPPED
10078962	immune-mediated hepatitis	408335007	Autoimmune hepatitis (disorder)	TARGET_EQUIVALENT	FALSE	MAPPED
10079062	cerebellar stroke	16371781000119100	Cerebellar stroke (disorder)	TARGET_EQUIVALENT	FALSE	MAPPED
10079424	focal dyscognitive seizures	29753000	Focal onset epileptic seizure (finding)	TARGET_EQUIVALENT	FALSE	MAPPED
10079953	neuropathy vitamin b12 deficiency	699258007	Neuropathy due to vitamin B12 deficiency (disorder)	TARGET_EQUIVALENT	FALSE	MAPPED
10080021	alcohol use disorder	7200002	Alcoholism (disorder)	TARGET_EQUIVALENT	FALSE	MAPPED
10080606	systemic toxicity	75478009	Poisoning (disorder)	TARGET_EQUIVALENT	FALSE	MAPPED
10080883	hyperglycinemia	64654004	Hyperglycinemia (disorder)	TARGET_EQUIVALENT	FALSE	MAPPED
10081179	epilepsy with myoclonic-atonic seizures	230421008	Epilepsy with myoclonic-atonic seizures (disorder)	TARGET_EQUIVALENT	FALSE	MAPPED
10081255	helicobacter duodenal ulcer	724528009	Duodenal ulcer caused by Helicobacter pylori (disorder)	TARGET_EQUIVALENT	FALSE	MAPPED
10081591	macroenzyme creatine kinase	398137007	Finding of creatine kinase level (finding)	TARGET_EQUIVALENT	FALSE	MAPPED
10081988	hypersensitivity pneumonitis	37471005	Hypersensitivity pneumonitis (disorder)	TARGET_EQUIVALENT	FALSE	MAPPED
10082270	pharyngeal swelling	421581006	Pharyngeal swelling (finding)	TARGET_EQUIVALENT	FALSE	MAPPED
10082418	autoimmune myositis	443899007	Autoimmune inflammation of skeletal muscle (disorder)	TARGET_EQUIVALENT	FALSE	MAPPED
10082606	immune-mediated myocarditis	50920009	Myocarditis (disorder)	TARGET_BROADER	FALSE	MAPPED
10082745	acquired factor viii deficiency	14230004	Acquired factor VIII deficiency disease (disorder)	TARGET_EQUIVALENT	FALSE	MAPPED
10083037	cerebral venous sinus thrombosis	192759008	Cerebral venous sinus thrombosis (disorder)	TARGET_EQUIVALENT	FALSE	MAPPED
10083071	immune-mediated thyroiditis	66944004	Autoimmune thyroiditis (disorder)	TARGET_EQUIVALENT	FALSE	MAPPED
10083073	immune-mediated myositis	443899007	Autoimmune inflammation of skeletal muscle (disorder)	TARGET_EQUIVALENT	FALSE	MAPPED
10083164	sjs-ten overlap	124911000119100	Stevens Johnson syndrome AND toxic epidermal necrolysis overlap (disorder)	TARGET_EQUIVALENT	FALSE	MAPPED
10083596	challenge site reaction	95365001	Application site reaction (disorder)	TARGET_EQUIVALENT	FALSE	MAPPED
10083812	autoimmune heparin-induced thrombocytopenia	73397007	Heparin-induced thrombocytopenia (disorder)	TARGET_EQUIVALENT	FALSE	MAPPED
10083842	immune thrombocytopenia	2897005	Immune thrombocytopenia (disorder)	TARGET_EQUIVALENT	FALSE	MAPPED
10083898	serotonin deficiency	131140002	Serotonin level below reference range (finding)	TARGET_EQUIVALENT	FALSE	MAPPED
10084012	dialysis hypotension	408667000	Hemodialysis-associated hypotension (disorder)	TARGET_EQUIVALENT	FALSE	MAPPED
10084119	manic symptom	284513006	Manic behavior (finding)	TARGET_EQUIVALENT	FALSE	MAPPED
10084268	covid-19	840539006	Disease caused by severe acute respiratory syndrome coronavirus 2 (disorder)	TARGET_EQUIVALENT	FALSE	MAPPED
10084380	covid-19 pneumonia	441590008	Pneumonia caused by severe acute respiratory syndrome coronavirus 2 (disorder)	TARGET_EQUIVALENT	FALSE	MAPPED
10084572	myoclonic dystonia	439732004	Myoclonic dystonia (disorder)	TARGET_EQUIVALENT	FALSE	MAPPED
10084697	focal peritonitis	48661000	Peritonitis (disorder)	TARGET_EQUIVALENT	FALSE	MAPPED
10084736	cerebellar atherosclerosis	55382008	Cerebral atherosclerosis (disorder)	TARGET_BROADER	FALSE	MAPPED
10084905	generalised bullous fixed drug eruption	402750008	Bullous dermatosis caused by drug treatment (disorder)	TARGET_EQUIVALENT	FALSE	MAPPED
10085423	heavy menstrual bleeding	386692008	Menorrhagia (finding)	TARGET_EQUIVALENT	FALSE	MAPPED
10086355	rotator cuff tear arthropathy	415352004	Rotator cuff tear arthropathy (disorder)	TARGET_EQUIVALENT	FALSE	MAPPED
10086737	vancomycin infusion reaction	292937002	Vancomycin adverse reaction (disorder)	TARGET_EQUIVALENT	FALSE	MAPPED
10087480	immune-mediated myasthenia gravis	91637004	Myasthenia gravis (disorder)	TARGET_EQUIVALENT	FALSE	MAPPED
10087834	interstitial lung abnormality	233703007	Interstitial lung disease (disorder)	TARGET_EQUIVALENT	FALSE	MAPPED
10088061	klebsiella urinary tract infection	369001000119100	Urinary tract infection caused by Klebsiella (disorder)	TARGET_EQUIVALENT	FALSE	MAPPED
10088066	infective exacerbation of asthma	782520007	Exacerbation of allergic asthma due to infection (disorder)	TARGET_EQUIVALENT	FALSE	MAPPED
10002216	anaphylactoid reaction	39579001	Anaphylaxis (disorder)	TARGET_EQUIVALENT	FALSE	MAPPED
10001367	adrenal insufficiency	386584007	Adrenal cortical hypofunction (disorder)	TARGET_EQUIVALENT	FALSE	MAPPED
10008088	cerebral artery embolism	75543006	Cerebral embolism (disorder)	TARGET_BROADER	FALSE	MAPPED
10012631	diabetes with hyperosmolarity	310505005	Hyperosmolar non-ketotic state due to diabetes mellitus (disorder)	TARGET_NARROWER	FALSE	MAPPED
10013560	diverticulum intestinal hemorrhagic	1086601000119100	Intestinal hemorrhage co-occurrent and due to diverticulosis (disorder)	TARGET_EQUIVALENT	FALSE	MAPPED
10013700	drug hypersensitivity	421961002	Hypersensitivity reaction (disorder)	TARGET_BROADER	FALSE	MAPPED
10018627	gout	90560007	Inflammatory disorder due to increased blood urate level (disorder)	TARGET_EQUIVALENT	FALSE	MAPPED
10018884	hemoglobin decreased	165397008	Hemoglobin below reference range (finding)	TARGET_EQUIVALENT	FALSE	MAPPED
10022066	injection site hematoma	95401009	Injection site bruising (disorder)	TARGET_EQUIVALENT	FALSE	MAPPED
10028320	muscle necrosis	240131006	Rhabdomyolysis (disorder)	TARGET_EQUIVALENT	FALSE	MAPPED
10029147	nephrogenic diabetes insipidus	111395007	Arginine vasopressin resistance (disorder)	TARGET_EQUIVALENT	FALSE	MAPPED
10040402	serum sickness-like reaction	402658008	Serum sickness type vasculitis (disorder)	TARGET_EQUIVALENT	FALSE	MAPPED
10042496	sunburn	403194002	Solar erythema (disorder)	TARGET_EQUIVALENT	FALSE	MAPPED
10043981	tongue spasm	229692002	Oral dystonia (disorder)	TARGET_EQUIVALENT	FALSE	MAPPED
10044223	toxic epidermal necrolysis	402744003	Toxic epidermal necrolysis caused by drug (disorder)	TARGET_EQUIVALENT	FALSE	MAPPED
10053352	blood pressure orthostatic	271648003	Postural drop in blood pressure (finding)	TARGET_EQUIVALENT	FALSE	MAPPED
10054236	clostridium difficile infection	186431008	Infection caused by Clostridioides difficile (disorder)	TARGET_EQUIVALENT	FALSE	MAPPED
10057945	muscle enzyme increased	240131006	Rhabdomyolysis (disorder)	TARGET_EQUIVALENT	FALSE	MAPPED
10058898	hand dermatitis	271807003	Eruption of skin (disorder)	TARGET_BROADER	FALSE	MAPPED
10059189	hemorrhagic cyst	441457006	Cyst (disorder)	TARGET_BROADER	FALSE	MAPPED
10060320	anticoagulation drug level above therapeutic	313341008	International normalized ratio above reference range (finding)	TARGET_NARROWER	FALSE	MAPPED
10061298	mucosal hemorrhage	131148009	Bleeding (finding)	TARGET_EQUIVALENT	FALSE	MAPPED
10063438	pruritus allergic	418363000	Itching of skin (finding)	TARGET_BROADER	FALSE	MAPPED
10066371	tendon pain	21545007	Tenalgia (finding)	TARGET_EQUIVALENT	FALSE	MAPPED
10069352	rebound psoriasis	1296646001	Exacerbation of psoriasis (disorder)	TARGET_BROADER	FALSE	MAPPED
10070664	heparin-induced thrombocytopenia test positive	73397007	Heparin-induced thrombocytopenia (disorder)	TARGET_EQUIVALENT	FALSE	MAPPED
10073183	hyponatremic seizure	230358007	Hyponatremic encephalopathy (disorder)	TARGET_EQUIVALENT	FALSE	MAPPED
10074833	rebound psychosis	65971000052100	Acute psychosis (disorder)	TARGET_BROADER	FALSE	MAPPED
10075002	abnormal involuntary movement scale	285145004	Akathisia (disorder)	TARGET_EQUIVALENT	FALSE	MAPPED
10075077	mucosal toxicity	109255004	Mucositis following therapy (disorder)	TARGET_EQUIVALENT	FALSE	MAPPED
10076597	chest wall hematoma	385494008	Hematoma (disorder)	TARGET_BROADER	FALSE	MAPPED
10077305	acute on chronic liver failure	59927004	Hepatic failure (disorder)	TARGET_BROADER	FALSE	MAPPED
10078961	immune-mediated enterocolitis	43752006	Inflammation of small intestine and colon (disorder)	TARGET_EQUIVALENT	FALSE	MAPPED
10081980	subacute kidney injury	14669001	Acute kidney injury (disorder)	TARGET_EQUIVALENT	FALSE	MAPPED
10082742	infusion related hypersensitivity reaction	4224004	Complication of infusion (disorder)	TARGET_EQUIVALENT	FALSE	MAPPED
10085778	severe cutaneous adverse reaction	271807003	Eruption of skin (disorder)	TARGET_EQUIVALENT	FALSE	MAPPED
10088572	suspected drug-induced liver injury	427399008	Drug-induced disorder of liver (disorder)	TARGET_EQUIVALENT	FALSE	MAPPED
10089003	agep-dress overlap	702809001	Drug reaction with eosinophilia and systemic symptoms (disorder)	TARGET_EQUIVALENT	FALSE	MAPPED
10036030	Polyarthritis	42898009	Acute polyarthritis (disorder)	TARGET_NARROWER	FALSE	MAPPED
