# Supplementary material for: Developing a SNOMED CT–Based Value Set to Document Symptoms and Diagnoses for Adverse Drug Events: Mixed Methods Study
Source: JMIR Med Inform. 2025 Jul 8;13:e70167. doi: 10.2196/70167 (PMC12262102; doi:10.2196/70167)
Supplement: Multimedia Appendix 3 [file medinform-v13-e70167-s003.xlsx]

## Sheet: Sheet1
SNOMED CT_ID	SNOMED CT_FSN
43364001	Abdominal discomfort (finding)
162068007	Abdominal distension symptom (finding)
271860004	Abdominal mass (finding)
21522001	Abdominal pain (finding)
83132003	Upper abdominal pain (finding)
85418005	Dream disorder (finding)
161833006	Abnormal weight gain (finding)
1149223009	Accidental overdose (disorder)
72431002	Accidental poisoning (disorder)
51387008	Acidosis (disorder)
111880001	Acute human immunodeficiency virus infection (disorder)
57054005	Acute myocardial infarction (disorder)
65971000052100	Acute psychosis (disorder)
40541001	Acute pulmonary edema (disorder)
67782005	Acute respiratory distress syndrome (disorder)
65710008	Acute respiratory failure (disorder)
782501005	Adjustment disorder with mixed anxiety and depressed mood (disorder)
1217063004	Suppression of adrenal gland (disorder)
61372001	Aggressive behavior (finding)
24199005	Feeling agitated (finding)
17182001	Agranulocytosis (disorder)
285145004	Akathisia (disorder)
166646003	Alanine aminotransferase outside reference range (finding)
409673008	Alanine aminotransferase above reference range (finding)
15167005	Alcohol abuse (disorder)
21420006	Alkalosis (disorder)
3006004	Disturbance of consciousness (finding)
271737000	Anemia (disorder)
53165003	Megaloblastic anemia (disorder)
39579001	Anaphylaxis (disorder)
735173007	Shock due to anaphylaxis (disorder)
75408008	Feeling angry (finding)
41291007	Angioedema (disorder)
237854004	Increased anion gap (disorder)
16114001	Fracture of ankle (disorder)
292522009	Anticholinergic adverse reaction (disorder)
2472002	Anuria (finding)
48694002	Anxiety (finding)
73067008	Ruptured aortic aneurysm (disorder)
308546005	Dissection of aorta (disorder)
87486003	Aphasia (finding)
306058006	Aplastic anemia (disorder)
1023001	Apnea (finding)
863892004	Application site erythema (disorder)
698247007	Cardiac arrhythmia (disorder)
65198009	Arterial thrombosis (disorder)
57676002	Joint pain (finding)
3723001	Arthritis (disorder)
201736002	Reactive arthritis (disorder)
389026000	Ascites (disorder)
166669000	Aspartate aminotransferase serum level above reference range (finding)
413585005	Aspiration into respiratory tract (finding)
13791008	Asthenia (finding)
195967001	Asthma (disorder)
91947003	Asymptomatic human immunodeficiency virus infection (disorder)
20262006	Ataxia (finding)
49436004	Atrial fibrillation (disorder)
5370000	Atrial flutter (disorder)
276796006	Atrial tachycardia (disorder)
233917008	Atrioventricular block (disorder)
27885002	Complete atrioventricular block (disorder)
270492004	First degree atrioventricular block (disorder)
195042002	Second degree atrioventricular block (disorder)
362989003	Auditory dysfunction (disorder)
161891005	Backache (finding)
5758002	Bacteremia (finding)
25786006	Abnormal behavior (finding)
193093009	Bell's palsy (disorder)
37389005	Biliary colic (finding)
365855009	Biopsy finding (finding)
371596008	Bipolar I disorder (disorder)
165562007	Coagulation/bleeding tests normal (finding)
83785004	Transient blindness (disorder)
417237009	Blister of skin AND/OR mucosa (disorder)
166717003	Serum creatinine above reference range (finding)
166717003	Serum creatinine above reference range (finding)
7501002	Lactic acid level above reference range (finding)
24184005	Increased blood pressure (finding)
166693005	Serum sodium level outside reference range (finding)
166848004	Serum triglycerides above reference range (finding)
50177009	Body temperature above reference range (finding)
12584003	Bone pain (finding)
48867003	Bradycardia (finding)
399317006	Bradykinesia (finding)
49453006	Cerebral herniation (disorder)
53430007	Pain of breast (finding)
897306006	Bronchial irritation (finding)
4386001	Bronchospasm (finding)
6374002	Bundle branch block (disorder)
90673000	Burning sensation (finding)
5571000124103	C-reactive protein above reference range (finding)
87730004	Capillary leak syndrome (disorder)
410429000	Cardiac arrest (disorder)
84114007	Heart failure (disorder)
56675007	Acute heart failure (disorder)
42343007	Congestive heart failure (disorder)
89138009	Cardiogenic shock (disorder)
128045006	Cellulitis (disorder)
274100004	Cerebral hemorrhage (disorder)
95455008	Thrombosis of cerebral veins (disorder)
230690007	Cerebrovascular accident (disorder)
279084009	Chest discomfort (finding)
29857009	Chest pain (finding)
43724002	Chill (finding)
249489001	Choking (finding)
13645005	Chronic obstructive pulmonary disease (disorder)
27942005	Shock (disorder)
36649002	Clonus (finding)
423590009	Clostridium difficile colitis (disorder)
123787003	Blood coagulation disorder with prolonged coagulation time (disorder)
64779008	Blood coagulation disorder (disorder)
64226004	Colitis (disorder)
30588004	Ischemic colitis (disorder)
64766004	Ulcerative colitis (disorder)
443395009	Compression fracture (disorder)
286933003	Confusional state (disorder)
9826008	Conjunctivitis (disorder)
14760008	Constipation (finding)
74895004	Perforation of cornea (disorder)
53741008	Coronary arteriosclerosis (disorder)
131081008	Cortisol level below reference range (finding)
49727002	Cough (finding)
83096004	Decreased renal clearance (finding)
608826000	Cushing phenomenon (disorder)
60700002	Sensorineural hearing loss (disorder)
419620001	Death (event)
34095006	Dehydration (disorder)
2776000	Delirium (disorder)
2073000	Delusions (finding)
41189006	Ideas of reference (finding)
52448006	Dementia (disorder)
443371007	Decreased level of consciousness (finding)
366979004	Depressed mood (finding)
35489007	Depressive disorder (disorder)
703938007	Inflammatory dermatosis (disorder)
7231009	Bullous dermatosis (disorder)
15771004	Diabetes insipidus (disorder)
73211009	Diabetes mellitus (disorder)
268519009	Diabetic - poor control (finding)
420422005	Ketoacidosis due to diabetes mellitus (disorder)
62315008	Diarrhea (finding)
95545007	Hemorrhagic diarrhea (disorder)
19213003	Infectious diarrheal disease (disorder)
24982008	Diplopia (disorder)
40662008	Disinhibition, function (observable entity)
62476001	Disorientated (finding)
307496006	Diverticulitis (disorder)
404640003	Dizziness (finding)
103017008	Postural dizziness (finding)
62718007	Dribbling from mouth (finding)
28926001	Eruption caused by drug (disorder)
79899007	Drug interaction (finding)
43242008	Drug withdrawal headache (finding)
1254795002	Substance withdrawal syndrome (disorder)
87715008	Xerostomia (disorder)
52475004	Xeroderma (disorder)
270909006	Duodenal perforation (disorder)
51868009	Ulcer of duodenum (disorder)
27281001	Duodenal ulcer with hemorrhage (disorder)
88968005	Duodenal ulcer with perforation (disorder)
72007001	Duodenitis (disorder)
8011004	Dysarthria (finding)
9748009	Dyskinesia (finding)
162031009	Indigestion (finding)
40739000	Dysphagia (disorder)
267036007	Dyspnea (finding)
161941007	Dyspnea at rest (finding)
60845006	Dyspnea on exertion (finding)
15802004	Dystonia (disorder)
49650001	Dysuria (finding)
300874009	Swelling of ear (finding)
365417009	Finding of electrocardiogram QT interval (finding)
111975006	Prolonged QT interval (finding)
18829008	Depletion of electrolyte (disorder)
105593004	Electrolyte imbalance (disorder)
371041009	Embolic stroke (disorder)
45170000	Encephalitis (disorder)
81308009	Disorder of brain (disorder)
442182001	Imaging of gastrointestinal tract abnormal (finding)
64613007	Inflammation of small intestine (disorder)
43752006	Inflammation of small intestine and colon (disorder)
365601007	Finding of eosinophil count (finding)
386789004	Eosinophil count above reference range (finding)
386789004	Eosinophil count above reference range (finding)
367542003	Pulmonary eosinophilia (disorder)
84757009	Epilepsy (disorder)
249366005	Bleeding from nose (finding)
247441003	Erythema (finding)
36715001	Erythema multiforme (disorder)
609558009	Essential tremor (disorder)
76349003	Extrapyramidal disease (disorder)
128295000	Inflammatory disorder of the eye (disorder)
45177002	Swelling of structure of eye (finding)
445088006	Edema of face (finding)
54840006	Failure to thrive (disorder)
161898004	Falls (finding)
12579009	Familial Mediterranean fever (disorder)
84229001	Fatigue (finding)
409089005	Febrile neutropenia (disorder)
71620000	Fracture of femur (disorder)
112674009	Fibrosis (morphologic abnormality)
73692007	Fixed drug eruption (disorder)
43498006	Body fluid retention (finding)
238810007	Flushing (disorder)
15574005	Fracture of foot (disorder)
398318005	Fournier's gangrene (disorder)
125605004	Fracture of bone (disorder)
300381009	Frequent defecation (finding)
22325002	Abnormal gait (finding)
78622004	Galactorrhea not associated with childbirth (disorder)
274782002	Gamma-glutamyl transferase above reference range (finding)
61401005	Gastric hemorrhage (disorder)
397825006	Gastric ulcer (disorder)
15902003	Gastric ulcer with hemorrhage (disorder)
9829001	Gastric ulcer with perforation (disorder)
4556007	Gastritis (disorder)
235595009	Gastroesophageal reflux disease (disorder)
13200003	Peptic ulcer (disorder)
25374005	Inflammation of stomach and intestine (disorder)
119292006	Disorder of gastrointestinal tract (disorder)
74474003	Gastrointestinal hemorrhage (disorder)
21522001	Abdominal pain (finding)
51875005	Gastrointestinal perforation (disorder)
1217209006	Generalized onset tonic-clonic epileptic seizure (finding)
111904009	Candidiasis of urogenital site (disorder)
442279002	Rash of genitalia (disorder)
414341000	Giant cell arteritis (disorder)
86276007	Bleeding gums (finding)
36171008	Glomerulonephritis (disorder)
402469004	Tophus co-occurrent and due to gout (disorder)
234646005	Graft-versus-host disease (disorder)
40956001	Guillain-Barré syndrome (disorder)
4754008	Gynecomastia (disorder)
81808003	Hemarthrosis (disorder)
8765009	Hematemesis (disorder)
405729008	Hematochezia (finding)
385494008	Hematoma (disorder)
34436003	Blood in urine (finding)
61261009	Hemolytic anemia (disorder)
66857006	Hemoptysis (finding)
1386000	Intracranial hemorrhage (disorder)
230706003	Hemorrhagic cerebral infarction (disorder)
31892009	Hemothorax (disorder)
7011001	Hallucinations (finding)
45150006	Auditory hallucinations (finding)
64269007	Visual hallucinations (finding)
7011001	Hallucinations (finding)
32553006	Hangover (finding)
25064002	Headache (finding)
361135004	Abnormal cardiac rate (finding)
42177007	Pulse slow (finding)
19943007	Cirrhosis of liver (disorder)
13920009	Hepatic encephalopathy (disorder)
59927004	Hepatic failure (disorder)
75183008	Abnormal liver function (finding)
128241005	Inflammatory disease of liver (disorder)
37871000	Acute hepatitis (disorder)
95556007	Cholestatic hepatitis (disorder)
419616000	Hepatocellular liver damage (disorder)
197354009	Toxic liver disease (disorder)
65958008	Hiccoughs (finding)
700097003	Fracture of bone of hip region (disorder)
86406008	Human immunodeficiency virus infection (disorder)
88213004	Aldosteronism (disorder)
9360008	Hyperammonemia (disorder)
66931009	Hypercalcemia (disorder)
47709007	Humoral hypercalcemia of malignancy (disorder)
80394007	Hyperglycemia (disorder)
312230002	Hyperhidrosis (disorder)
14140009	Hyperkalemia (disorder)
66978005	Hypermagnesemia (disorder)
771115008	Hypernatremia (disorder)
66999008	Hyperparathyroidism (disorder)
237662005	Hyperprolactinemia (disorder)
409702008	Hyperpyrexia (finding)
86854008	Hyperreflexia (finding)
38341003	Hypertensive disorder, systemic arterial (disorder)
706882009	Hypertensive crisis (disorder)
1197782006	Hyperthermia (disorder)
34486009	Hyperthyroidism (disorder)
302870006	Hypertriglyceridemia (disorder)
35885006	Hyperuricemia (disorder)
68978004	Hyperventilation (finding)
21639008	Hypervolemia (finding)
5291005	Hypocalcemia (disorder)
10399008	Hypochloremia (disorder)
302866003	Hypoglycemia (disorder)
170766006	Loss of hypoglycemic warning due to diabetes mellitus (disorder)
45004005	Hypohidrosis (disorder)
43339004	Hypokalemia (disorder)
190855004	Hypomagnesemia (disorder)
89627008	Hyponatremia (finding)
4996001	Hypophosphatemia (disorder)
45007003	Low blood pressure (disorder)
386689009	Hypothermia (finding)
40930008	Hypothyroidism (disorder)
31515003	Hypoventilation (finding)
816082000	Hypovolemia (finding)
39419009	Hypovolemic shock (disorder)
389086002	Hypoxia (disorder)
48340000	Incontinence (finding)
424131007	Easy bruising (finding)
95401009	Injection site bruising (disorder)
193462001	Insomnia (disorder)
1149224003	Intentional overdose (disorder)
1285280000	International normalized ratio below reference range (finding)
313341008	International normalized ratio above reference range (finding)
233703007	Interstitial lung disease (disorder)
235825006	Pseudo-obstruction of intestine (disorder)
271719001	Raised intracranial pressure (finding)
23276006	Ventricular hemorrhage (disorder)
55929007	Feeling irritable (finding)
18165001	Jaundice (finding)
84445001	Joint stiffness (finding)
271771009	Joint swelling (finding)
2538008	Ketosis (disorder)
890171006	Ketosis-prone diabetes mellitus (disorder)
30124006	Rupture of kidney (disorder)
91273001	Lactic acidosis (disorder)
782415009	Intolerance to lactose (finding)
303078007	Perforation of large intestine (disorder)
85232009	Left heart failure (disorder)
214264003	Lethargy (finding)
111583006	Leukocytosis (disorder)
84828003	Leukopenia (disorder)
4776004	Lichen planus (disorder)
699376002	Lip swelling (finding)
64143008	Lip ulcer (disorder)
432034007	Pancreatic lipase above reference range (finding)
27916005	Abscess of liver (disorder)
166603001	Liver function tests outside reference range (finding)
9651007	Long QT syndrome (disorder)
419045004	Loss of consciousness (finding)
234097001	Lymphedema (disorder)
367391008	Malaise (finding)
35265002	Mallory-Weiss syndrome (disorder)
231494001	Mania (disorder)
52404001	Mastoiditis (disorder)
2901004	Melena (disorder)
386807006	Memory impairment (finding)
7180009	Meningitis (disorder)
301770000	Aseptic meningitis (disorder)
59455009	Metabolic acidosis (disorder)
38959009	Methemoglobinemia (disorder)
51071000	Microangiopathic hemolytic anemia (disorder)
43258006	Milk alkali syndrome (disorder)
301939004	Constricted pupil (finding)
48079002	Disturbance in mood (finding)
18963009	Mood swings (finding)
26284000	Ulcer of mouth (disorder)
60342002	Movement disorder (disorder)
95346009	Mucocutaneous ulcer (disorder)
123640000	Mucous membrane dryness (finding)
95422003	Hemorrhage of muscle (disorder)
16046003	Muscle rigidity (finding)
45352006	Spasm (finding)
221360009	Spasticity (finding)
26544005	Muscle weakness (finding)
279069000	Musculoskeletal pain (finding)
68962001	Muscle pain (finding)
91637004	Myasthenia gravis (disorder)
37125009	Dilated pupil (finding)
109995007	Myelodysplastic syndrome (disorder)
48522003	Spinal cord disorder (disorder)
370569000	Myelosuppression (finding)
50920009	Myocarditis (disorder)
17450006	Myoclonus (finding)
129565002	Disorder of skeletal AND/OR smooth muscle (disorder)
26889001	Myositis (disorder)
68235000	Nasal congestion (finding)
422587007	Nausea (finding)
102892007	Neglected appearance (finding)
52845002	Nephritis (disorder)
16269008	Neuralgia (finding)
15244003	Neuroleptic malignant syndrome (disorder)
302226006	Peripheral nerve disease (disorder)
19466003	Neurotoxicity (disorder)
165517008	Neutropenia (finding)
165518003	Neutrophilia (finding)
42984000	Night sweats (finding)
419145002	Nightmares (finding)
563001	Nystagmus (disorder)
414916001	Obesity (disorder)
267038008	Edema (finding)
300891008	Genital edema (disorder)
271809000	Peripheral edema (disorder)
20639004	Candidiasis of the esophagus (disorder)
15238002	Esophageal bleeding (disorder)
30811009	Ulcer of esophagus (disorder)
16761005	Esophagitis (disorder)
279083003	Discomfort in mouth (finding)
62744007	Orthopnea (finding)
28651003	Orthostatic hypotension (disorder)
1926006	Osteopetrosis (disorder)
64859006	Osteoporosis (disorder)
9062008	Ototoxicity (disorder)
1149222004	Overdose (disorder)
449171008	Oxygen saturation below reference range (finding)
22253000	Pain (finding)
90834002	Pain in limb (finding)
403638003	Acral erythema due to cytotoxic therapy (disorder)
80313002	Palpitations (finding)
75694006	Pancreatitis (disorder)
197456007	Acute pancreatitis (disorder)
7881005	Acute necrotizing pancreatitis (disorder)
127034005	Pancytopenia (disorder)
225624000	Panic attack (finding)
91019004	Paresthesia (finding)
191667009	Paranoid disorder (disorder)
32798002	Parkinsonism (disorder)
86142006	Pemphigoid (disorder)
13200003	Peptic ulcer (disorder)
373945007	Pericardial effusion (disorder)
3238004	Pericarditis (disorder)
49563000	Periorbital edema (disorder)
41910004	Periostitis (disorder)
233958001	Peripheral ischemia (disorder)
216004	Delusion of persecution (finding)
271813007	Petechiae (disorder)
61599003	Phlebitis (disorder)
409668002	Photophobia (finding)
90128006	Photosensitivity (finding)
60046008	Pleural effusion (disorder)
233604007	Pneumonia (disorder)
205237003	Pneumonitis (disorder)
427461000	Near syncope (disorder)
6273006	Priapism (disorder)
28743005	Productive cough (finding)
22255007	Progressive multifocal leukoencephalopathy (disorder)
29738008	Proteinuria (finding)
418363000	Itching of skin (finding)
267802000	Pruritus of genital organs (disorder)
9014002	Psoriasis (disorder)
59282003	Pulmonary embolism (disorder)
51615001	Fibrosis of lung (disorder)
70995007	Pulmonary hypertension (disorder)
19242006	Pulmonary edema (disorder)
387778001	Purpuric disorder (disorder)
200973000	Pustular psoriasis (disorder)
45816000	Pyelonephritis (disorder)
386661006	Fever (finding)
271807003	Eruption of skin (disorder)
827160004	Erythematous rash (disorder)
271756005	Macular eruption (disorder)
247471006	Maculopapular eruption (disorder)
247470007	Morbilliform eruption (disorder)
271757001	Papular eruption (disorder)
64144002	Pruritic rash (disorder)
48055004	Pustular rash (morphologic abnormality)
12063002	Rectal hemorrhage (disorder)
42399005	Renal failure syndrome (disorder)
95571006	Hemorrhage of kidney (disorder)
45456005	Renal infarction (disorder)
35455006	Acute tubular necrosis (disorder)
87317003	Respiratory arrest (disorder)
80954004	Decreased respiratory function (finding)
271823003	Tachypnea (finding)
162221009	Restlessness (finding)
95549001	Retroperitoneal hemorrhage (disorder)
240131006	Rhabdomyolysis (disorder)
33737001	Fracture of rib (disorder)
9682006	Fracture of scapula (disorder)
68890003	Schizoaffective disorder (disorder)
58214004	Schizophrenia (disorder)
17971005	Sedated (finding)
91175000	Seizure (finding)
91302008	Sepsis (disorder)
76571007	Septic shock (disorder)
371089000	Serotonin syndrome (disorder)
56925008	Abnormal sexual function (finding)
27942005	Shock (disorder)
49710005	Sinus bradycardia (disorder)
11092001	Sinus tachycardia (finding)
366667001	Finding of skin reaction (finding)
26576000	Positive skin test reaction (finding)
89675003	Sleep terror disorder (disorder)
281255004	Small bowel obstruction (disorder)
298349001	Soft tissue swelling (finding)
271782001	Drowsy (finding)
286378009	Difficulty talking (finding)
42942008	Compression fracture of vertebral column (disorder)
56517003	Splenic hemorrhage (disorder)
22996003	Splenic infarction (disorder)
230456007	Status epilepticus (disorder)
73442001	Stevens-Johnson syndrome (disorder)
61170000	Stomatitis (disorder)
70407001	Stridor (finding)
89458003	Stupor (finding)
21454007	Subarachnoid intracranial hemorrhage (disorder)
5309003	Subcutaneous hematoma (disorder)
95453001	Subdural intracranial hematoma (disorder)
35486000	Subdural intracranial hemorrhage (disorder)
6471006	Suicidal thoughts (finding)
82313006	Suicide attempt (event)
70607008	Thrombosis of superior sagittal sinus (disorder)
186694006	Sweating fever (finding)
65124004	Swelling (finding)
278528006	Facial swelling (finding)
421262002	Tongue swelling (finding)
271594007	Syncope (finding)
3424008	Tachycardia (finding)
271823003	Tachypnea (finding)
102449007	Tardive dyskinesia (disorder)
271951008	Crying associated with mood (finding)
247348008	Tenderness (finding)
240037007	Injury of tendon (disorder)
415746003	Traumatic or non-traumatic rupture of tendon (disorder)
34840004	Tendinitis (disorder)
398057008	Tension-type headache (disorder)
162400007	Throat irritation (finding)
247323005	Tightness in throat (finding)
302215000	Thrombocytopenic disorder (disorder)
126729006	Thrombotic microangiopathy (disorder)
78129009	Thrombotic thrombocytopenic purpura (disorder)
60862001	Tinnitus (finding)
192993002	Tonic epileptic seizure (finding)
31722008	Torsades de pointes (disorder)
70070008	Torticollis (disorder)
266257000	Transient ischemic attack (disorder)
274179004	Traumatic hematoma (disorder)
26079004	Tremor (finding)
425736001	Tumor flare (finding)
422768004	Unresponsive (finding)
37372002	Upper gastrointestinal hemorrhage (disorder)
165232002	Urinary incontinence (finding)
267064002	Retention of urine (disorder)
68566005	Urinary tract infectious disease (disorder)
126485001	Urticaria (disorder)
31935007	Complication due to vaccination (disorder)
31996006	Vasculitis (disorder)
111293003	Venous thrombosis (disorder)
25569003	Ventricular tachycardia (disorder)
399153001	Vertigo (finding)
111516008	Blurring of visual image (finding)
13164000	Reduced visual acuity (finding)
397540003	Visual impairment (disorder)
422400008	Vomiting (disorder)
262285001	Weight decreased (finding)
56018004	Wheezing (finding)
1254795002	Substance withdrawal syndrome (disorder)
428255004	Tubulointerstitial nephritis (disorder)
8510008	Reduced mobility (finding)
85898001	Cardiomyopathy (disorder)
721104000	Sepsis due to urinary tract infection (disorder)
61486003	Sacral back pain (finding)
31758001	Post-ictal state (finding)
95320005	Disorder of skin (disorder)
702617007	Acute generalized exanthematous pustulosis (disorder)
308680003	Hypoglycemia-induced convulsion (disorder)
219006	Current drinker of alcohol (finding)
274724004	Localized edema (finding)
439955006	Ulcerative esophagitis (disorder)
703861005	Spinal epidural hematoma (disorder)
248135001	Aversion to particular food (finding)
70346000	Gingival edema (finding)
7058009	Noncompliance with treatment (finding)
80449002	Muscle fatigue (finding)
235602008	Fungal esophagitis (disorder)
421869004	Bradyarrhythmia (disorder)
355001	Hemorrhagic shock (disorder)
248253003	Blood does not clot properly (finding)
703861005	Spinal epidural hematoma (disorder)
266154004	Candidiasis of mouth and esophagus (disorder)
83628005	Chronic gastrointestinal hemorrhage (disorder)
863932003	Left ventricular ejection fraction decreased (finding)
125667009	Contusion (disorder)
722191003	Antineutrophil cytoplasmic antibody positive vasculitis (disorder)
87763006	Lower gastrointestinal hemorrhage (disorder)
128053003	Deep venous thrombosis (disorder)
1149222004	Overdose (disorder)
410431009	Cardiorespiratory failure (disorder)
1217136003	Tonic-clonic epileptic seizure (finding)
394659003	Acute coronary syndrome (disorder)
4224004	Complication of infusion (disorder)
722892007	Fever due to infection (finding)
95903000	Absence of drug reaction (finding)
237602007	Metabolic syndrome X (disorder)
421807004	Gastrointestinal hypomotility (disorder)
74776002	Itching of eye (finding)
279062009	Myofascial pain (finding)
271587009	Stiffness (finding)
119416008	Epigastric discomfort (finding)
55004003	Syndrome of inappropriate vasopressin secretion (disorder)
722941003	Secondary hyperthyroidism (disorder)
300886007	Swelling of skin (finding)
28651003	Orthostatic hypotension (disorder)
28031001	Cell-mediated immune reaction (disorder)
164947007	Prolonged PR interval (finding)
863894003	Injection site pruritus (disorder)
10001005	Bacterial sepsis (disorder)
301764006	Hematoma of brain (disorder)
27925004	Nodule (morphologic abnormality)
111817006	Infection caused by Shigella (disorder)
762397008	Burning sensation of skin (finding)
5571000124103	Cerebrovascular accident with intracranial hemorrhage (disorder)
131148009	Bleeding (finding)
417941003	Genitourinary tract hemorrhage (disorder)
262969000	Intramuscular hematoma (disorder)
161844003	Reduced fluid intake (finding)
165014009	Allergy test positive (finding)
165009005	Allergy testing - no reaction (finding)
737038009	Declined consent for treatment (finding)
271807003	Eruption of skin (disorder)
15902003	Gastric ulcer with hemorrhage (disorder)
285381006	Acute infective exacerbation of chronic obstructive pulmonary disease (disorder)								262969000
232425007	Tonsillar hemorrhage (disorder)								165014009
24807004	Bleeding gastric varices (disorder)								737038009
443265004	Cognitive disorder (disorder)								13221000119104
370143000	Major depressive disorder (disorder)								121021000119105
98921000119102	Pain due to neoplastic disease (finding)								369001000119100
95367009	Application site pain (finding)
443826006	Hemorrhage into peritoneal cavity (disorder)
724834006	Neutrophilic dermatosis (disorder)
370992007	Dyslipidemia (disorder)
13221000119104	Hypertensive emergency (disorder)
443482000	Hypertensive urgency (disorder)
444931001	Troponin I above reference range (finding)
423590009	Clostridium difficile colitis (disorder)
26843008	Antiphospholipid syndrome (disorder)
712510007	Intestinal hemorrhage (disorder)
2776000	Delirium (disorder)
450425005	Intracranial hematoma (disorder)
47977000	Mesenteric hematoma (disorder)
707724006	Liver enzymes level above reference range (finding)
198436008	Menopausal flushing (finding)
308921004	Neurological symptom (finding)
1152001	Skin reaction negative (finding)
162432007	Symptom: generalized (finding)
281647001	Adverse reaction (disorder)
166686006	Electrolytes outside reference range (finding)
301765007	Cerebellar hematoma (disorder)
56688005	Clostridial infection (disorder)
125665001	Crushing injury (disorder)
414086009	Embolism (disorder)
189176002	Infectious disease of genitourinary system (disorder)
66347000	Impulse control disorder (disorder)
444312002	Hemorrhage of abdominal cavity structure (disorder)
422504002	Ischemic stroke (disorder)
37156001	Disorder of jaw (disorder)
272588001	Malnutrition (calorie) (disorder)
29753000	Focal onset epileptic seizure (finding)
79471008	Sudden hearing loss (disorder)
450410005	Intracranial hemorrhage following injury (disorder)
25786006	Abnormal behavior (finding)
64379006	Decrease in appetite (finding)
123979008	Abnormal body temperature (finding)
40845000	Gastrointestinal ulcer (disorder)
167180005	Renal function tests outside reference range (finding)
40095003	Injury of kidney (disorder)
49049000	Parkinson's disease (disorder)
62014003	Adverse reaction caused by drug (disorder)
419838000	Allergic reaction caused by chemical (disorder)
277879009	Autonomic neuropathy (disorder)
166686006	Electrolytes outside reference range (finding)
59037007	Intolerance to drug (finding)
165143003	Endoscopy abnormal (finding)
126765001	Gastrointestinal obstruction (disorder)
846605006	Drug-induced pulmonary toxicity (disorder)
38013005	Immunosuppression (finding)
713354008	Perforated ulcer of intestine (disorder)
236423003	Renal impairment (disorder)
274668005	Non-cardiac chest pain (finding)
73397007	Heparin-induced thrombocytopenia (disorder)
236503001	Acute scleroderma renal crisis (disorder)
166643006	Liver enzymes outside reference range (finding)
77461000119109	Myasthenia gravis with exacerbation (disorder)
195114002	Acute left ventricular failure (disorder)
413086003	Deviation of international normalized ratio from target range (finding)
236652008	Postoperative retention of urine (disorder)
310505005	Hyperosmolar non-ketotic state due to diabetes mellitus (disorder)
40719004	Erosive esophagitis (disorder)
164956004	Electrocardiogram: Q-T interval abnormal (finding)
1231151009	Avascular necrosis of bone of jaw (disorder)
281239006	Exacerbation of asthma (disorder)
709044004	Chronic kidney disease (disorder)
726409002	Hematoma of eyelid (disorder)
385494008	Hematoma (disorder)
425104003	Suicidal behavior (finding)
112721000119106	Uvular hypertrophy (disorder)
424580008	Post-tussive vomiting (disorder)
403378004	Compensatory hyperhidrosis (disorder)
1259063005	Acute sensory polyneuropathy (disorder)
236302005	Acute interstitial pneumonia (disorder)
213220000	Postoperative deep vein thrombosis (disorder)
266721009	Absent response to treatment (situation)
195165005	Basal ganglia hemorrhage (disorder)
39400004	Injury of liver (disorder)
447096000	Hematoma of abdominal wall (disorder)
719218000	Cryptogenic organizing pneumonia (disorder)
281647001	Adverse reaction (disorder)
230328001	Isolated oromandibular dystonia (disorder)
16624001000119104	Intramural hematoma of aorta (disorder)
14669001	Acute kidney injury (disorder)
315345002	Acute lung injury (disorder)
1141793000	Pruritus of tongue (finding)
80068009	Swelling of limb (finding)
417343009	Vasogenic shock (disorder)
890095006	Atypical fracture of femur (disorder)
450886002	Posterior reversible encephalopathy syndrome (disorder)
82545002	Blood transfusion reaction (disorder)
95371007	Application site rash (disorder)
8011004	Dysarthria (finding)
25082004	Resting tremor (finding)
52008007	Organic writer's cramp (disorder)
427399008	Drug-induced disorder of liver (disorder)
698803006	Medication overuse headache (finding)
427451007	Dystonic tremor (finding)
700467001	Reversible cerebral vasoconstriction syndrome (disorder)
702809001	Drug reaction with eosinophilia and systemic symptoms (disorder)
75549005	Infection caused by Pneumocystis jirovecii (disorder)
413603009	Autoimmune hemolytic anemia (disorder)
78048006	Candidiasis (disorder)
240477008	Esophageal herpes simplex infection (disorder)
402700001	Dermatosis of eyelid (disorder)
739072007	Human leukocyte antigen B*58:01 detected (finding)
1290541007	Intentional misuse of medication (finding)
860816004	Cellulitis at injection site (disorder)
64249002	Allergic eosinophilia (disorder)
9067002	Edema of oral soft tissues (disorder)
26006005	Allergic gastroenteritis (disorder)
722602003	Toxic leukoencephalopathy (disorder)
165009005	Allergy testing - no reaction (finding)
309465005	Varicella-zoster virus infection (disorder)
1092881000119105	Rectal hemorrhage due to ulcerative colitis (disorder)
95643007	Autoimmune encephalitis (disorder)
95384003	Injection site extravasation (disorder)
86256001	Hematoma of cord (disorder)
736319003	Disorganized thinking (finding)
121021000119105	New daily persistent headache (disorder)
21454007	Subarachnoid intracranial hemorrhage (disorder)
129588001	Adult failure to thrive syndrome (disorder)
863927004	Liver function test above reference range (finding)
51875005	Gastrointestinal perforation (disorder)
709416009	Acral peeling skin syndrome (disorder)
771418002	Delirium following surgical procedure (disorder)
68267002	Benign intracranial hypertension (disorder)
408335007	Autoimmune hepatitis (disorder)
16371781000119100	Cerebellar stroke (disorder)
29753000	Focal onset epileptic seizure (finding)
699258007	Neuropathy due to vitamin B12 deficiency (disorder)
7200002	Alcoholism (disorder)
75478009	Poisoning (disorder)
64654004	Hyperglycinemia (disorder)
230421008	Epilepsy with myoclonic-atonic seizures (disorder)
724528009	Duodenal ulcer caused by Helicobacter pylori (disorder)
398137007	Finding of creatine kinase level (finding)
37471005	Hypersensitivity pneumonitis (disorder)
421581006	Pharyngeal swelling (finding)
443899007	Autoimmune inflammation of skeletal muscle (disorder)
50920009	Myocarditis (disorder)
14230004	Acquired factor VIII deficiency disease (disorder)
192759008	Cerebral venous sinus thrombosis (disorder)
66944004	Autoimmune thyroiditis (disorder)
443899007	Autoimmune inflammation of skeletal muscle (disorder)
124911000119100	Stevens Johnson syndrome AND toxic epidermal necrolysis overlap (disorder)
95365001	Application site reaction (disorder)
73397007	Heparin-induced thrombocytopenia (disorder)
2897005	Immune thrombocytopenia (disorder)
131140002	Serotonin level below reference range (finding)
408667000	Hemodialysis-associated hypotension (disorder)
284513006	Manic behavior (finding)
840539006	Disease caused by severe acute respiratory syndrome coronavirus 2 (disorder)
441590008	Pneumonia caused by severe acute respiratory syndrome coronavirus 2 (disorder)
439732004	Myoclonic dystonia (disorder)
48661000	Peritonitis (disorder)
55382008	Cerebral atherosclerosis (disorder)
402750008	Bullous dermatosis caused by drug treatment (disorder)
386692008	Menorrhagia (finding)
415352004	Rotator cuff tear arthropathy (disorder)
292937002	Vancomycin adverse reaction (disorder)
91637004	Myasthenia gravis (disorder)
233703007	Interstitial lung disease (disorder)
369001000119100	Urinary tract infection caused by Klebsiella (disorder)
782520007	Exacerbation of allergic asthma due to infection (disorder)
39579001	Anaphylaxis (disorder)
766986002	Acute adrenal insufficiency (disorder)
75543006	Cerebral embolism (disorder)
310505005	Hyperosmolar non-ketotic state due to diabetes mellitus (disorder)
1086601000119100	Intestinal hemorrhage co-occurrent and due to diverticulosis (disorder)
421961002	Hypersensitivity reaction (disorder)
770924008	Acute gout (disorder).
165397008	Hemoglobin below reference range (finding)
95401009	Injection site bruising (disorder)
240131006	Rhabdomyolysis (disorder)
111395007	Arginine vasopressin resistance (disorder)
402658008	Serum sickness type vasculitis (disorder)
403194002	Solar erythema (disorder)
229692002	Oral dystonia (disorder)
402744003	Toxic epidermal necrolysis caused by drug (disorder)
271648003	Postural drop in blood pressure (finding)
186431008	Infection caused by Clostridioides difficile (disorder)
240131006	Rhabdomyolysis (disorder)
271807003	Eruption of skin (disorder)
441457006	Cyst (disorder)
313341008	International normalized ratio above reference range (finding)
131148009	Bleeding (finding)
418363000	Itching of skin (finding)
21545007	Tenalgia (finding)
1296646001	Exacerbation of psoriasis (disorder)
73397007	Heparin-induced thrombocytopenia (disorder)
230358007	Hyponatremic encephalopathy (disorder)
65971000052100	Acute psychosis (disorder)
285145004	Akathisia (disorder)
109255004	Mucositis following therapy (disorder)
385494008	Hematoma (disorder)
59927004	Hepatic failure (disorder)
43752006	Inflammation of small intestine and colon (disorder)
14669001	Acute kidney injury (disorder)
4224004	Complication of infusion (disorder)
271807003	Eruption of skin (disorder)
427399008	Drug-induced disorder of liver (disorder)
702809001	Drug reaction with eosinophilia and systemic symptoms (disorder)
42898009	Acute polyarthritis (disorder)
